# Supplementary material for: FCclasses3: Vibrationally‐resolved spectra simulated at the edge of the harmonic approximation
Source: J Comput Chem. 2022 Nov 15;44(4):626–43. doi: 10.1002/jcc.27027 (PMC10100349; doi:10.1002/jcc.27027)
Supplement: Supplementary file 2 — Appendix S2: Supporting Information [file JCC-44-626-s001.zip]

Archive with 23 entries (17 files):
- Inputs_Section4.1/
- Inputs_Section4.1/TPA_VG/
- Inputs_Section4.1/TPA_VG/fcc.inp
- Inputs_Section4.1/TPA_VG/derip_form
- Inputs_Section4.1/anthracene_gp_B3LYP_S0-f.fcc
- Inputs_Section4.1/eldip_anthracene_gp_B3LYP_S1FC-f_fchk
- Inputs_Section4.1/anthracene_gp_B3LYP_S2FC-f.fcc
- Inputs_Section4.1/RR_VH/
- Inputs_Section4.1/RR_VH/fcc.inp
- Inputs_Section4.1/anthracene_gp_B3LYP_S1-f.fcc
- Inputs_Section4.1/anthracene_gp_B3LYP_S5FC-f.fcc
- Inputs_Section4.1/OPA_AH/
- Inputs_Section4.1/OPA_AH/fcc.inp
- Inputs_Section4.1/OPA_AH/fcc_TI.inp
- Inputs_Section4.1/IC_AH/
- Inputs_Section4.1/IC_AH/fcc.inp
- Inputs_Section4.1/eldip_anthracene_gp_B3LYP_S5FC-f_fchk
- Inputs_Section4.1/eldip_anthracene_gp_B3LYP_S1-f_fchk
- Inputs_Section4.1/anthracene_gp_B3LYP_S1FC-f.fcc
- Inputs_Section4.1/EMI_AH/
- Inputs_Section4.1/EMI_AH/fcc.inp
- Inputs_Section4.1/nac_anthracene_gp_B3LYP_S1-f_fchk
- Inputs_Section4.1/anthracene_gp_B3LYP_S0FC-f.fcc
