# Supplementary material for: FCclasses3: Vibrationally‐resolved spectra simulated at the edge of the harmonic approximation
Source: J Comput Chem. 2022 Nov 15;44(4):626–43. doi: 10.1002/jcc.27027 (PMC10100349; doi:10.1002/jcc.27027)
Supplement: Supplementary file 2 — Appendix S2: Supporting Information [file JCC-44-626-s001.zip › Inputs_Section4.1/TPA_VG/fcc.inp]

$$$
PROPERTY     =   TPA  ; OPA/EMI/ECD/CPL/RR/TPA/TPCD/MCD/IC/NRSC
MODEL        =   VG   ; AS/ASF/AH/VG/VGF/VH
DIPOLE       =   HTi  ; FC/HTi/HTf
TEMP         =   300.00 ; (temperature in K) 
BROADFUN     =   GAU  ; GAU/LOR/VOI
HWHM         =   0.02 ; (broadening width in eV)
METHOD       =   TD   ; TI/TD
;VIBRATIONAL ANALYSIS 
NORMALMODES  =   COMPUTE   ; COMPUTE/READ/IMPLICIT
COORDS       =   INTERNAL ; CARTESIAN/INTERNAL
;INPUT DATA FILES 
STATE1_FILE  =   ../anthracene_gp_B3LYP_S0-f.fcc
STATE2_FILE  =   ../anthracene_gp_B3LYP_S2FC-f.fcc
