# Supplementary material for: FCclasses3: Vibrationally‐resolved spectra simulated at the edge of the harmonic approximation
Source: J Comput Chem. 2022 Nov 15;44(4):626–43. doi: 10.1002/jcc.27027 (PMC10100349; doi:10.1002/jcc.27027)
Supplement: Supplementary file 2 — Appendix S2: Supporting Information [file JCC-44-626-s001.zip › Inputs_Section4.1/TPA_VG/derip_form]

   -0.000000     0.000000     0.000000
    0.000000     0.000000     0.000000
    0.000000     0.000000     0.000000

   -0.000000     0.007145     0.000000  # Mode: 1
    0.007145     0.000000    -0.000000
    0.000000    -0.000000     0.000000

   -0.000000     0.000000    -0.014396  # Mode: 2
    0.000000     0.000000     0.000000
   -0.014396     0.000000     0.000000

    0.000000     0.000000    -0.000000  # Mode: 3
    0.000000    -0.000000    -0.017601
   -0.000000    -0.017603     0.000000

   -0.000000    -0.000000     0.000000  # Mode: 4
   -0.000000     0.000000    -0.000000
    0.000000    -0.000000     0.000000

   -0.000000     0.000000     0.000000  # Mode: 5
    0.000000     0.000000    -0.000000
    0.000000    -0.000000     0.000000

    0.000000    -0.005833    -0.000000  # Mode: 6
   -0.005833    -0.000000     0.000000
   -0.000000     0.000000    -0.000000

    0.000000     0.000000    -0.000000  # Mode: 7
    0.000000     0.000000     0.000000
   -0.000000     0.000000    -0.000000

    0.000000    -0.000000     0.000000  # Mode: 8
   -0.000000     0.000000    -0.000000
    0.000000    -0.000000     0.000000

   -0.000000     0.064261    -0.000000  # Mode: 9
    0.064259    -0.000000    -0.000000
   -0.000000    -0.000000    -0.000000

    0.000000    -0.000000    -0.000000  # Mode: 10
   -0.000000    -0.000000    -0.000000
   -0.000000    -0.000000    -0.000000

   -0.000000    -0.000000     0.012982  # Mode: 11
   -0.000000     0.000000     0.000000
    0.012982     0.000000     0.000000

    0.000000     0.000000    -0.000000  # Mode: 12
    0.000000     0.000000    -0.000000
   -0.000000    -0.000000    -0.000000

   -0.000000    -0.000000    -0.000000  # Mode: 13
   -0.000000     0.000000     0.000000
   -0.000000     0.000000     0.000000

    0.000273    -0.000000     0.000000  # Mode: 14
   -0.000000    -0.016817    -0.000000
    0.000000    -0.000000    -0.026787

    0.000000     0.000000    -0.000000  # Mode: 15
    0.000000    -0.000000     0.000000
   -0.000000     0.000000    -0.000000

    0.000000    -0.000000    -0.000000  # Mode: 16
   -0.000000    -0.000000    -0.080525
   -0.000000    -0.080525     0.000000

    0.000000    -0.008927    -0.000000  # Mode: 17
   -0.008927    -0.000000    -0.000000
   -0.000000    -0.000000    -0.000000

    0.000000    -0.000000    -0.027659  # Mode: 18
   -0.000000    -0.000000     0.000000
   -0.027659     0.000000    -0.000000

   -0.000000    -0.000000     0.000000  # Mode: 19
   -0.000000     0.000000     0.000000
    0.000000     0.000000     0.000000

    0.000000    -0.000000    -0.000000  # Mode: 20
   -0.000000    -0.000000    -0.000000
   -0.000000    -0.000000    -0.000000

    0.000000    -0.000000    -0.000000  # Mode: 21
   -0.000000     0.000000     0.000000
   -0.000000     0.000000     0.000000

    0.000221    -0.000000     0.000000  # Mode: 22
   -0.000000    -0.096645    -0.000000
    0.000000    -0.000000    -0.066968

   -0.000000    -0.000000    -0.000000  # Mode: 23
   -0.000000     0.000000     0.000000
   -0.000000     0.000000     0.000000

   -0.000000    -0.000000     0.009214  # Mode: 24
   -0.000000    -0.000000    -0.000000
    0.009214    -0.000000    -0.000000

    0.000000     0.062008    -0.000000  # Mode: 25
    0.062008    -0.000000    -0.000000
   -0.000000    -0.000000    -0.000000

    0.000000    -0.000000    -0.000000  # Mode: 26
   -0.000000    -0.000000     0.023845
   -0.000000     0.023848     0.000000

   -0.000000    -0.000000     0.000000  # Mode: 27
   -0.000000     0.000000     0.000000
    0.000000     0.000000     0.000000

   -0.000000    -0.000000     0.000000  # Mode: 28
   -0.000000    -0.000000     0.000000
    0.000000     0.000000     0.000000

    0.000000     0.000000    -0.000000  # Mode: 29
    0.000000    -0.000000    -0.000000
   -0.000000    -0.000000    -0.000000

    0.000000    -0.076880     0.000000  # Mode: 30
   -0.076880    -0.000000    -0.000000
    0.000000    -0.000000    -0.000000

    0.000000    -0.000000     0.035950  # Mode: 31
   -0.000000    -0.000000     0.000000
    0.035950     0.000000    -0.000000

   -0.000000    -0.000000     0.000000  # Mode: 32
   -0.000000     0.000000     0.000000
    0.000000     0.000000     0.000000

    0.000670    -0.000000     0.000000  # Mode: 33
   -0.000000     0.102126    -0.000000
    0.000000    -0.000000    -0.177479

   -0.000000    -0.000000     0.000000  # Mode: 34
   -0.000000     0.000000    -0.000000
    0.000000    -0.000000     0.000000

   -0.000000    -0.000000     0.000000  # Mode: 35
   -0.000000     0.000000     0.000000
    0.000000     0.000000     0.000000

   -0.002426     0.000000    -0.000000  # Mode: 36
    0.000000     0.555571     0.000000
   -0.000000     0.000000     0.122381

    0.000000    -0.000000    -0.000000  # Mode: 37
   -0.000000    -0.000000     0.119980
   -0.000000     0.119984     0.000000

   -0.000000    -0.000000     0.000000  # Mode: 38
   -0.000000     0.000000     0.000000
    0.000000     0.000000     0.000000

    0.000107    -0.000000    -0.000000  # Mode: 39
   -0.000000     0.606799     0.000000
   -0.000000     0.000000    -0.031113

   -0.000000    -0.000000     0.000000  # Mode: 40
   -0.000000    -0.000000    -0.000000
    0.000000    -0.000000     0.000000

    0.000000    -0.000000    -0.000000  # Mode: 41
   -0.000000    -0.000000    -0.193710
   -0.000000    -0.193710     0.000000

   -0.000000    -0.000000     0.000000  # Mode: 42
   -0.000000     0.000000     0.000000
    0.000000     0.000000     0.000000

   -0.000000    -0.000000     0.000000  # Mode: 43
   -0.000000    -0.000000    -0.000000
    0.000000    -0.000000     0.000000

   -0.000000    -0.000000     0.000000  # Mode: 44
   -0.000000     0.000000    -0.121888
    0.000000    -0.121884    -0.000000

   -0.000199     0.000000     0.000000  # Mode: 45
    0.000000    -0.865186     0.000000
    0.000000     0.000000    -0.178382

   -0.000000    -0.000000     0.000000  # Mode: 46
   -0.000000    -0.000000    -0.000000
    0.000000    -0.000000     0.000000

   -0.000291     0.000000    -0.000000  # Mode: 47
    0.000000     0.150614     0.000000
   -0.000000     0.000000    -0.003794

   -0.000000    -0.000000     0.000000  # Mode: 48
   -0.000000     0.000000     0.000000
    0.000000     0.000000     0.000000

   -0.000000     0.000000     0.000000  # Mode: 49
    0.000000     0.000000    -0.113002
    0.000000    -0.113002    -0.000000

    0.000041    -0.000000    -0.000000  # Mode: 50
   -0.000000     0.181465    -0.000000
   -0.000000    -0.000000    -0.080903

    0.000000    -0.000000     0.000000  # Mode: 51
   -0.000000     0.000000     0.000000
    0.000000     0.000000     0.000000

   -0.000627    -0.000000     0.000000  # Mode: 52
   -0.000000    -0.993440     0.000000
    0.000000     0.000000     0.171910

   -0.000000    -0.000000     0.000000  # Mode: 53
   -0.000000     0.000000     0.000000
    0.000000     0.000000     0.000000

    0.000000     0.000000    -0.000000  # Mode: 54
    0.000000     0.000000     0.000000
   -0.000000     0.000000    -0.000000

    0.000000     0.000000    -0.000000  # Mode: 55
    0.000000     0.000000     0.000000
   -0.000000     0.000000     0.000000

   -0.000000    -0.000000     0.000000  # Mode: 56
   -0.000000     0.000000    -0.618722
    0.000000    -0.618726    -0.000000

   -0.000000    -0.000000     0.000000  # Mode: 57
   -0.000000     0.000000     0.011324
    0.000000     0.011324     0.000000

    0.000000     0.000000    -0.000000  # Mode: 58
    0.000000    -0.000000    -0.000000
   -0.000000    -0.000000    -0.000000

   -0.000000    -0.000000     0.000000  # Mode: 59
   -0.000000    -0.000000     0.000000
    0.000000     0.000000     0.000000

   -0.000000     0.000000     0.000000  # Mode: 60
    0.000000     0.000000     0.030514
    0.000000     0.030520    -0.000000

    0.000265    -0.000000    -0.000000  # Mode: 61
   -0.000000     0.134040    -0.000000
   -0.000000    -0.000000    -0.037224

    0.000000     0.000000    -0.000000  # Mode: 62
    0.000000    -0.000000     0.000000
   -0.000000     0.000000    -0.000000

   -0.000000    -0.000000     0.000000  # Mode: 63
   -0.000000     0.000000    -0.000000
    0.000000    -0.000000     0.000000

   -0.000000    -0.000000     0.000000  # Mode: 64
   -0.000000     0.000000    -0.075849
    0.000000    -0.075849    -0.000000

   -0.000060     0.000000    -0.000000  # Mode: 65
    0.000000    -0.065955     0.000000
   -0.000000     0.000000     0.033168

    0.000000     0.000000    -0.000000  # Mode: 66
    0.000000    -0.000000     0.000000
   -0.000000     0.000000    -0.000000
