# Supplementary material for: FCclasses3: Vibrationally‐resolved spectra simulated at the edge of the harmonic approximation
Source: J Comput Chem. 2022 Nov 15;44(4):626–43. doi: 10.1002/jcc.27027 (PMC10100349; doi:10.1002/jcc.27027)
Supplement: Supplementary file 2 — Appendix S2: Supporting Information [file JCC-44-626-s001.zip › Inputs_Section4.1/anthracene_gp_B3LYP_S0-f.fcc]

INFO
State file generated from file: anthracene_gp_B3LYP_S0-f.fchk (format: fchk)
 
GEOM      UNITS=ANGS
    24
Geometry from anthracene_gp_B3LYP_S0-f.fchk in xyz format (with filter: all)
C       -0.00000000   3.66053108   0.71315970
C       -0.00000000   2.47942502   1.40711069
C       -0.00000000   1.22384957   0.72258848
C       -0.00000000   1.22384957  -0.72258848
C       -0.00000000   2.47942502  -1.40711069
C       -0.00000000   3.66053108  -0.71315970
C       -0.00000000   0.00000000   1.40351555
C       -0.00000000  -0.00000000  -1.40351555
C       -0.00000000  -1.22384957  -0.72258848
C       -0.00000000  -1.22384957   0.72258848
C       -0.00000000  -2.47942502   1.40711069
H       -0.00000000  -2.47678818   2.49466107
C       -0.00000000  -3.66053108   0.71315970
C       -0.00000000  -3.66053108  -0.71315970
C       -0.00000000  -2.47942502  -1.40711069
H       -0.00000000   0.00000000   2.49188103
H       -0.00000000   4.60716323   1.24674087
H        0.00000000   2.47678818   2.49466107
H        0.00000000   2.47678818  -2.49466107
H       -0.00000000   4.60716323  -1.24674087
H       -0.00000000  -0.00000000  -2.49188103
H       -0.00000000  -4.60716323   1.24674087
H       -0.00000000  -4.60716323  -1.24674087
H       -0.00000000  -2.47678818  -2.49466107
 
ENER      UNITS=AU
 -5.39530486E+02
 
GRAD      UNITS=AU
 -3.03048361E-15 -1.34366443E-05  2.45691329E-05 -3.00152924E-15  2.31385830E-05
  3.56167384E-05 -3.43663492E-15 -1.73486651E-05 -5.55297073E-05 -4.38146913E-15
 -1.73486650E-05  5.55297073E-05  1.72266523E-15  2.31385830E-05 -3.56167384E-05
 -1.19648569E-15 -1.34366442E-05 -2.45691329E-05  2.64736175E-15  5.33797070E-15
  5.37698719E-05  6.85257597E-15  4.98213260E-15 -5.37698720E-05 -5.52956369E-16
  1.73486650E-05  5.55297073E-05  4.88643597E-16  1.73486650E-05 -5.55297073E-05
 -1.34932970E-15 -2.31385829E-05  3.56167385E-05  4.64824923E-15  3.70422611E-06
  2.66835358E-06 -2.25425392E-15  1.34366440E-05  2.45691329E-05 -5.38244528E-15
  1.34366440E-05 -2.45691329E-05 -6.21868419E-15 -2.31385830E-05 -3.56167383E-05
 -5.55780115E-16 -1.83876570E-15  2.52448476E-06 -4.77975133E-17 -6.29017044E-06
  4.53605999E-06  4.65795285E-15 -3.70422610E-06  2.66835356E-06  1.87269952E-15
 -3.70422610E-06 -2.66835356E-06  8.91112774E-16 -6.29017044E-06 -4.53605998E-06
  1.59421898E-15 -1.74209605E-15 -2.52448481E-06 -1.90659987E-15  6.29017043E-06
  4.53605999E-06 -1.78917040E-15  6.29017044E-06 -4.53605998E-06  9.72814004E-15
  3.70422611E-06 -2.66835357E-06
 
HESS      UNITS=AU
  1.27206697E-01 -3.91303686E-15  7.70362007E-01  2.55156716E-15 -1.11342245E-03
  6.48783905E-01 -5.64584556E-02  1.73691729E-14 -8.56210771E-15  1.29822707E-01
  2.42925446E-15 -3.39634166E-01  9.52110894E-02 -1.41355225E-14  6.87575684E-01
 -7.51732266E-16  1.50243477E-01 -1.99636342E-01  7.68589559E-16 -6.43370822E-02
  7.35639116E-01  6.30464372E-03 -2.66092537E-14  1.55102067E-14 -6.53928789E-02
  2.02062830E-14 -4.66318320E-15  1.58413542E-01 -1.30689270E-15 -6.23847694E-02
  3.03365448E-02  1.92462811E-14 -2.14149870E-01 -9.07791563E-02 -3.29516125E-14
  7.03343362E-01 -1.16393659E-14  1.07918027E-03  3.32824530E-02 -7.13176206E-15
 -7.18409329E-02 -1.65462907E-01 -3.42507173E-15 -1.65511484E-02  6.26419130E-01
 -7.68783918E-03  5.78870811E-15 -4.45977541E-15  6.03156040E-03 -4.43275729E-15
  1.29378896E-15 -7.26668364E-02  9.95354557E-15  3.08527295E-14  1.58413542E-01
  2.70617538E-16 -1.57609316E-02  3.38643157E-02 -1.85000780E-15  3.10587472E-02
 -2.95177488E-02 -9.98095315E-15 -1.37084681E-01  8.17132883E-03  3.35773474E-14
  7.03343362E-01  2.73947942E-14  1.15459242E-02 -1.68069483E-02 -2.43317388E-14
 -3.30837854E-02 -1.91069482E-02  2.92549829E-14 -8.17132883E-03 -2.42190774E-01
 -3.25783456E-15  1.65511484E-02  6.26419130E-01  8.03376846E-03  2.09652185E-15
 -1.59786355E-15 -4.71134614E-03 -2.21902991E-15 -7.65213488E-18  6.03156040E-03
  1.92438490E-15 -2.45457427E-14 -6.53928789E-02 -1.87648887E-14 -7.30588190E-15
  1.29822707E-01 -3.71238912E-16  2.70456800E-02 -6.55511755E-02  2.03843644E-15
 -4.67982243E-02  4.47298114E-03  4.19601522E-15  3.10587472E-02  3.30837854E-02
 -1.86829403E-14 -2.14149870E-01  7.18409329E-02  1.50986056E-14  6.87575684E-01
 -1.06229616E-15 -2.74401768E-02 -3.20410480E-02  1.72588987E-16 -4.47298114E-03
 -7.34083736E-04  1.30240904E-15  2.95177488E-02 -1.91069482E-02 -5.49158174E-15
  9.07791563E-02 -1.65462907E-01  5.45042474E-15  6.43370822E-02  7.35639116E-01
 -5.98577000E-02 -2.42018918E-15 -8.68270988E-16  8.03376846E-03  1.35528038E-16
 -1.05617039E-15 -7.68783918E-03 -2.13626191E-16  2.72657587E-14  6.30464372E-03
  1.35675504E-15 -1.15810404E-14 -5.64584556E-02 -3.05659312E-15 -9.06023956E-16
  1.27206697E-01  2.59054662E-15 -1.23788807E-01  3.07536657E-02 -2.06768389E-15
  2.70456800E-02  2.74401768E-02 -5.71691538E-15 -1.57609316E-02 -1.15459242E-02
  2.67749724E-14 -6.23847694E-02 -1.07918027E-03 -1.90465284E-14 -3.39634166E-01
 -1.50243477E-01  4.13780810E-15  7.70362007E-01 -1.93767114E-15 -3.07536657E-02
 -2.82040347E-01 -1.19329935E-15  6.55511755E-02 -3.20410480E-02 -4.21335424E-15
 -3.38643157E-02 -1.68069483E-02  1.57646171E-14 -3.03365448E-02  3.32824530E-02
 -9.29769620E-15 -9.52110894E-02 -1.99636342E-01  2.04872690E-15  1.11342245E-03
  6.48783905E-01  4.65211278E-03  8.94444400E-15 -5.17965931E-15  4.13798117E-03
 -7.00411604E-15  1.34010953E-15 -6.19325211E-02  1.09714147E-14  1.66492292E-15
  6.39368722E-03  9.48304496E-16 -2.83124037E-14  3.77997432E-03  7.01511838E-16
 -3.95146805E-16 -3.12905246E-04 -8.94811569E-16  2.38525557E-16  1.29796283E-01
  9.54264201E-15  1.46005481E-02 -2.79529748E-02 -3.12516690E-14 -7.26531364E-02
  9.98527630E-03  4.88658302E-14 -2.55567056E-01  8.23431001E-02 -2.12855864E-14
  3.48452653E-02  4.72999842E-02  6.90734680E-15 -1.53571784E-02 -1.70428388E-03
 -5.42505761E-15  8.38676820E-03  2.03138263E-02 -2.00795809E-14  6.81138384E-01
  1.41664989E-15 -7.29858800E-03  3.81674203E-04  6.15665240E-15 -7.40671214E-03
  1.65961574E-02 -1.23866895E-14  1.12734582E-01 -1.79992377E-01  4.20155133E-15
  2.77796631E-02 -2.34899364E-02  1.08587197E-15 -1.24279304E-03 -5.22522170E-03
  2.21061423E-15 -8.91394707E-04 -3.21922554E-03  1.34828315E-15 -2.10272582E-11
  7.22255110E-01 -3.12905246E-04  8.92488997E-16  5.96494667E-17  3.77997432E-03
 -8.82918800E-16 -4.77185952E-16  6.39368722E-03 -1.13069050E-15 -2.86164970E-14
 -6.19325211E-02 -1.17972137E-14  1.36507793E-15  4.13798117E-03  6.75589220E-15
  1.45604769E-15  4.65211278E-03 -8.95769388E-15 -5.02879619E-15 -3.63652982E-03
  3.27376386E-15 -6.05458982E-16  1.29796283E-01  5.76845342E-15  8.38676820E-03
 -2.03138263E-02 -6.48554834E-15 -1.53571784E-02  1.70428388E-03  2.19123683E-14
  3.48452653E-02 -4.72999842E-02 -4.99787655E-14 -2.55567056E-01 -8.23431001E-02
  3.17884643E-14 -7.26531364E-02 -9.98527630E-03 -9.18706160E-15  1.46005481E-02
  2.79529748E-02 -2.65401831E-15 -5.22414383E-02  3.28779099E-10  1.12485498E-14
  6.81138384E-01  2.01794287E-15  8.91394707E-04 -3.21922554E-03  8.60542596E-16
  1.24279304E-03 -5.22522170E-03  3.73523252E-15 -2.77796631E-02 -2.34899364E-02
 -1.38772726E-14 -1.12734582E-01 -1.79992377E-01  5.92607936E-15  7.40671214E-03
  1.65961574E-02  1.21955555E-15  7.29858800E-03  3.81674203E-04 -6.32538973E-16
 -3.28802622E-10 -2.31823714E-03  9.20858227E-15  2.10001688E-11  7.22255110E-01
  2.13815227E-04  3.32398879E-15 -2.57041020E-15 -6.96160085E-04 -2.17757364E-15
  9.51782673E-16 -4.99512091E-03  5.18652578E-15  3.63473574E-14  4.09498073E-03
  4.35252091E-15 -1.98409098E-14  7.30976163E-03 -9.58545881E-16 -9.29770873E-16
  3.75493852E-04  7.17866985E-16  2.38853075E-15  6.39368723E-03 -4.86566902E-15
  2.76381178E-15 -6.19325210E-02 -6.96067863E-15 -3.55234289E-15  1.58413542E-01
 -2.68493002E-15 -5.99971442E-03  1.23920035E-02  1.59435576E-15  1.01315880E-02
  1.16410676E-03 -5.49943218E-15 -2.08295315E-02  2.25465304E-02  3.88267589E-15
 -7.27185658E-02 -1.34200656E-02  2.68525541E-15  1.91724006E-02 -6.31367894E-03
  1.69205242E-15 -8.99456591E-03 -1.40638383E-02  1.12604019E-15  3.48452661E-02
 -2.77796633E-02 -4.30773475E-15 -2.55567056E-01  1.12734582E-01  2.85078787E-14
  7.03343362E-01 -2.78657633E-14  5.51511043E-03 -9.76848879E-03  2.48144363E-14
 -1.11911624E-02 -1.25254878E-03 -3.61952505E-14  2.25465304E-02 -1.72366386E-02
  2.02121710E-14  1.34200656E-02  3.22379688E-02 -3.84641253E-15 -1.64328503E-02
 -1.58428316E-03  1.41792615E-14  5.40799022E-03  1.11493447E-02  2.90418471E-14
 -4.72999844E-02 -2.34899366E-02 -5.80692431E-15  8.23430995E-02 -1.79992377E-01
  5.82719002E-15 -1.65511484E-02  6.26419130E-01  3.75493852E-04 -6.81206139E-16
  2.26157291E-15  7.30976163E-03  8.77687725E-16 -9.78910864E-16  4.09498073E-03
 -4.57339138E-15 -1.99197683E-14 -4.99512091E-03 -5.15194573E-15  3.64101419E-14
 -6.96160085E-04  2.07267200E-15  9.91702100E-16  2.13815227E-04 -3.29111793E-15
 -2.44314172E-15 -6.19325210E-02  9.62623579E-15 -2.38377416E-15  6.39368723E-03
  5.70594822E-15  2.02812178E-15 -7.26668364E-02 -1.02978045E-14 -3.19091500E-14
  1.58413542E-01 -1.90195286E-15 -8.99456591E-03  1.40638383E-02 -2.86753978E-15
  1.91724006E-02  6.31367894E-03 -4.74221406E-15 -7.27185658E-02  1.34200656E-02
  5.01319858E-15 -2.08295315E-02 -2.25465304E-02 -1.79930862E-15  1.01315880E-02
 -1.16410676E-03  2.49733873E-15 -5.99971442E-03 -1.23920035E-02  1.48607970E-14
 -2.55567056E-01 -1.12734582E-01 -1.54995490E-15  3.48452661E-02  2.77796633E-02
  9.91352848E-15 -1.37084681E-01  8.17132883E-03 -3.68551295E-14  7.03343362E-01
  1.39068287E-14 -5.40799022E-03  1.11493447E-02 -4.20788142E-15  1.64328503E-02
 -1.58428316E-03  1.96057851E-14 -1.34200656E-02  3.22379688E-02 -3.65264144E-14
 -2.25465304E-02 -1.72366386E-02  2.45217269E-14  1.11911624E-02 -1.25254878E-03
 -2.81162484E-14 -5.51511043E-03 -9.76848879E-03 -2.74029803E-16 -8.23430995E-02
 -1.79992377E-01  2.87132229E-14  4.72999844E-02 -2.34899366E-02 -3.25770491E-14
 -8.17132883E-03 -2.42190774E-01  7.89290156E-15  1.65511484E-02  6.26419130E-01
 -6.59933953E-04 -3.66096523E-15  1.35131503E-15  6.34829226E-04  2.99459533E-15
 -5.24319650E-16  7.30976163E-03 -2.78983108E-15  3.98911659E-15 -6.96160085E-04
  1.76358517E-15 -2.46498375E-14 -6.25916587E-04 -1.09772422E-15 -2.07288610E-16
  1.87025276E-04  1.13220257E-15  1.16571527E-15  4.13798118E-03  4.14871035E-15
 -6.22687769E-16  3.77997438E-03  5.90206460E-15 -1.15322337E-15  6.03156040E-03
 -2.08737744E-15  2.47291923E-14 -6.53928789E-02  2.02181130E-14  6.22578930E-15
  1.29822707E-01  1.23904908E-15  4.23413286E-03 -8.05306110E-03  2.96598546E-15
 -1.06199313E-02 -4.82933291E-04  9.01508330E-16  1.91724006E-02 -1.64328503E-02
 -2.19185844E-15  1.01315880E-02  1.11911624E-02  1.02685786E-15 -5.38764867E-03
  5.16350453E-04 -1.97815028E-15  3.00292409E-03  6.81334157E-03 -7.68593850E-15
 -7.26531370E-02  7.40671210E-03 -7.39451542E-16 -1.53571809E-02 -1.24279306E-03
 -4.57943980E-15  3.10587472E-02  3.30837854E-02  2.36404341E-14 -2.14149870E-01
  7.18409329E-02 -1.77303093E-14  6.87575684E-01  1.20848976E-15 -8.19079132E-04
  5.11061194E-04  5.31804528E-16  4.82933291E-04  1.49645010E-03  9.99711622E-16
 -6.31367894E-03 -1.58428316E-03 -9.12330964E-16 -1.16410676E-03 -1.25254878E-03
  2.56094471E-16  5.16350453E-04 -1.36476274E-04  1.38525146E-16 -3.35814858E-04
 -6.10554088E-04 -1.07213590E-15 -9.98527572E-03  1.65961574E-02  7.86292332E-17
 -1.70428386E-03 -5.22522150E-03 -1.13666268E-15  2.95177488E-02 -1.91069482E-02
  3.01883704E-15  9.07791563E-02 -1.65462907E-01 -5.56850257E-15  6.43370822E-02
  7.35639116E-01  7.43846653E-06  1.02169725E-15 -8.00605098E-16  1.01418616E-04
 -1.44349510E-15 -5.96256400E-18 -1.26191203E-04  1.75126068E-15 -7.77220431E-16
 -1.49541838E-04 -3.53885234E-16  1.28380852E-15  1.55400444E-05  1.67477589E-16
 -4.99293942E-16 -2.22076497E-05  9.07908921E-16 -3.74550249E-16 -2.63189063E-03
 -7.46661198E-16  1.08130072E-15  2.24831676E-04 -9.36366315E-16  1.45306909E-15
  4.17269328E-03 -8.10195111E-16 -1.57191985E-15  2.89799673E-03 -6.68680786E-15
 -3.00499791E-15 -3.51043075E-02  4.55673604E-15  4.48615458E-15  2.44800061E-02
  6.20975865E-17  3.85274099E-05  5.72719680E-06  1.34356804E-15 -4.82458188E-05
  1.80661403E-05 -2.32487118E-15  1.21791449E-04 -4.69820024E-04  1.10534584E-15
  2.46509767E-04  8.49028347E-05 -1.52385526E-16 -4.30415364E-05 -6.84014035E-05
  1.04403007E-17 -3.03926524E-05  5.45696968E-05  1.07715584E-15  1.61081438E-03
  1.55544583E-03 -3.09395346E-16  4.86198652E-04  1.49519262E-03  2.88852579E-16
 -4.88343831E-03  9.30031260E-04 -2.53938156E-16  3.34740732E-03  2.81139151E-02
 -2.16600333E-16 -5.97946999E-02  7.94700633E-04  8.53824663E-17  5.93929157E-02
  5.40575514E-16  5.41505523E-05 -9.80214468E-05  5.89047809E-15 -7.98500969E-05
 -1.23903659E-04 -1.20903225E-14  4.36096095E-04  2.29679837E-04  3.88975516E-15
  1.62601868E-05  1.68822738E-04  4.35988491E-16 -4.67977398E-05  1.38049058E-04
 -6.74826751E-16  1.12955135E-04  3.61088822E-05  4.08979461E-15 -1.88763436E-03
  6.90885857E-04 -4.98668721E-16 -7.18627591E-04 -7.29182296E-04  2.09987022E-15
  2.85111999E-03  9.73037684E-04 -2.30600851E-15 -1.63197836E-03 -1.28597028E-02
  1.31703493E-15  1.69029347E-05 -3.35667161E-01  5.14133377E-16  3.89402495E-04
  3.57510212E-01  9.13279872E-05  3.83142687E-16  1.64483807E-16 -6.59933953E-04
  1.25256010E-15 -1.19574058E-15  3.75493852E-04 -1.84759320E-15 -1.40659058E-14
  2.13815227E-04 -2.53949008E-15  2.80134637E-14  1.87025276E-04  1.90989793E-15
 -9.29771624E-17 -1.46113656E-04 -2.66613737E-15 -3.09041235E-17  4.65211277E-03
 -6.29677002E-15  9.58184286E-16 -3.12905239E-04  2.58493720E-15 -2.98398323E-15
 -7.68783918E-03  2.35626171E-16 -2.72044662E-14  6.30464372E-03 -1.34110884E-15
  1.13684063E-14 -5.64584556E-02  2.68972042E-15  8.35768244E-16  3.43491719E-03
  4.31337225E-16  5.17112899E-16  1.27206697E-01  3.16761431E-16 -1.80767587E-03
  3.91415383E-03 -3.73948501E-15  4.23413286E-03  8.19079132E-04 -7.76931231E-16
 -8.99456591E-03  5.40799022E-03  3.23857373E-15 -5.99971442E-03 -5.51511043E-03
 -1.16445463E-15  3.00292409E-03 -3.35814858E-04  2.63198337E-15 -1.88149527E-03
 -3.15740749E-03  8.62999018E-15  1.46005488E-02  7.29858814E-03  4.77356393E-16
  8.38677062E-03 -8.91394851E-04  5.54700850E-15 -1.57609316E-02 -1.15459242E-02
 -2.67358885E-14 -6.23847694E-02 -1.07918027E-03  1.94548318E-14 -3.39634166E-01
 -1.50243477E-01 -5.76115821E-15  4.51140642E-03  2.48146470E-03 -5.43497159E-15
  7.70362007E-01 -2.12445741E-16 -3.91415383E-03  6.63934623E-03 -1.40879410E-15
  8.05306110E-03  5.11061194E-04 -2.33221481E-15 -1.40638383E-02  1.11493447E-02
  2.49850370E-15 -1.23920035E-02 -9.76848879E-03 -1.12806851E-15  6.81334157E-03
 -6.10554088E-04  6.64036009E-17 -3.15740749E-03 -6.83662672E-03  5.10226205E-15
  2.79529760E-02  3.81674253E-04 -5.63714563E-17  2.03138278E-02 -3.21922563E-03
  4.37090724E-15 -3.38643157E-02 -1.68069483E-02 -1.56965535E-14 -3.03365448E-02
  3.32824530E-02  9.71608493E-15 -9.52110894E-02 -1.99636342E-01 -3.38687591E-15
 -2.96500204E-02 -1.23755357E-02 -7.23654613E-17  1.11342245E-03  6.48783905E-01
 -1.46113656E-04  2.70006494E-15 -1.12748558E-16  1.87025276E-04 -1.96517312E-15
 -1.18009741E-16  2.13815227E-04  2.54504024E-15  2.79709914E-14  3.75493852E-04
  1.86737943E-15 -1.40160765E-14 -6.59933953E-04 -1.30595953E-15 -1.16087918E-15
  9.13279872E-05 -3.47347265E-16  2.50348223E-16 -3.12905239E-04 -2.06587607E-15
 -2.67982482E-15  4.65211277E-03  6.94650951E-15  6.40948647E-16  6.30464372E-03
  1.20038479E-15  1.18489305E-14 -7.68783918E-03 -5.36182301E-17 -2.74340911E-14
  8.03376846E-03  2.63127613E-16  1.29871749E-15  8.39437515E-03  4.30113940E-16
  3.58780381E-16 -5.98577000E-02 -2.67000283E-15 -2.03449568E-16  1.27206697E-01
 -2.61772820E-15 -1.88149527E-03  3.15740749E-03  1.18821555E-15  3.00292409E-03
  3.35814858E-04 -3.20999935E-15 -5.99971442E-03  5.51511043E-03  8.02286066E-16
 -8.99456591E-03 -5.40799022E-03  3.77159091E-15  4.23413286E-03 -8.19079132E-04
 -3.01114336E-16 -1.80767587E-03 -3.91415383E-03 -3.64116784E-16  8.38677062E-03
  8.91394851E-04 -8.19396588E-15  1.46005488E-02 -7.29858814E-03  2.70563878E-14
 -6.23847694E-02  1.07918027E-03 -5.60586543E-15 -1.57609316E-02  1.15459242E-02
 -1.91236901E-15  2.70456800E-02 -2.74401768E-02 -1.07222315E-15 -4.65603441E-03
 -3.23292804E-03  2.64843976E-15 -1.23788807E-01 -3.07536657E-02  9.80802185E-17
  7.70362007E-01  1.79969849E-17  3.15740749E-03 -6.83662672E-03 -1.18081825E-15
 -6.81334157E-03 -6.10554088E-04  2.43084863E-15  1.23920035E-02 -9.76848879E-03
 -2.41171573E-15  1.40638383E-02  1.11493447E-02 -1.47313175E-15 -8.05306110E-03
  5.11061194E-04 -2.64253661E-16  3.91415383E-03  6.63934623E-03 -8.60783016E-17
 -2.03138278E-02 -3.21922563E-03  4.93979796E-15 -2.79529760E-02  3.81674253E-04
 -1.57562027E-14  3.03365448E-02  3.32824530E-02  4.20421763E-15  3.38643157E-02
 -1.68069483E-02  1.27557832E-15 -6.55511755E-02 -3.20410480E-02 -1.90938115E-16
 -1.43608887E-03  9.22101495E-04 -5.04938825E-16  3.07536657E-02 -2.82040347E-01
  7.04783541E-16 -1.11342245E-03  6.48783905E-01  1.87025276E-04 -1.09093588E-15
  1.07275704E-15 -6.25916587E-04  1.03557369E-15 -2.27851639E-16 -6.96160085E-04
 -1.75601861E-15 -2.46997321E-14  7.30976163E-03  2.86344063E-15  4.06571790E-15
  6.34829226E-04 -3.04800040E-15 -4.72315656E-16 -6.59933953E-04  3.70736267E-15
  1.45330782E-15  3.77997438E-03 -5.29530954E-15 -7.28307728E-16  4.13798118E-03
 -3.05236345E-15 -1.01015519E-15 -6.53928789E-02 -1.91208000E-14  7.66722137E-15
  6.03156040E-03  1.95834201E-15  2.42908487E-14 -4.71134614E-03 -2.19031072E-15
  2.17496568E-16  6.34878039E-06 -4.91780933E-17 -9.47265674E-16  8.03376846E-03
  1.95914889E-15  1.42763441E-15 -5.64584556E-02 -1.64973214E-14  7.81594032E-15
  1.29822707E-01  1.85379684E-15  3.00292409E-03 -6.81334157E-03 -1.16212661E-15
 -5.38764867E-03 -5.16350453E-04  1.98649123E-15  1.01315880E-02 -1.11911624E-02
 -9.98815798E-16  1.91724006E-02  1.64328503E-02 -3.12824847E-15 -1.06199313E-02
  4.82933291E-04 -1.37092059E-15  4.23413286E-03  8.05306110E-03  8.28936704E-16
 -1.53571809E-02  1.24279306E-03  6.72510860E-15 -7.26531370E-02 -7.40671210E-03
 -1.77332422E-14 -2.14149870E-01 -7.18409329E-02  4.06567001E-15  3.10587472E-02
 -3.30837854E-02  1.92355441E-15 -4.67982243E-02 -4.47298114E-03  3.14871293E-16
 -9.55952789E-04  1.77243544E-04 -5.43102424E-16  2.70456800E-02  6.55511755E-02
  1.85323410E-16 -3.39634166E-01  9.52110894E-02  1.23033387E-14  6.87575684E-01
  1.65081007E-16  3.35814858E-04 -6.10554088E-04  2.80875063E-16 -5.16350453E-04
 -1.36476274E-04 -8.95477578E-16  1.16410676E-03 -1.25254878E-03  1.06085644E-15
  6.31367894E-03 -1.58428316E-03  5.78430217E-16 -4.82933291E-04  1.49645010E-03
  1.24159108E-15  8.19079132E-04  5.11061194E-04  4.57579996E-16  1.70428386E-03
 -5.22522150E-03 -1.10973070E-15  9.98527572E-03  1.65961574E-02  6.29373300E-15
 -9.07791563E-02 -1.65462907E-01 -1.16903802E-15 -2.95177488E-02 -1.91069482E-02
  1.78269208E-16  4.47298114E-03 -7.34083736E-04  1.36164595E-16  4.85193775E-05
  5.91198273E-04  1.28249472E-15  2.74401768E-02 -3.20410480E-02 -9.13809050E-16
  1.50243477E-01 -1.99636342E-01  1.39987884E-15 -6.43370822E-02  7.35639116E-01
 -1.38449087E-04 -1.93659886E-16 -3.18024192E-17 -3.82025558E-03 -1.03620366E-15
 -4.90465769E-16  3.34833945E-03  9.11140372E-16  7.48314191E-15  5.69729030E-03
 -1.30220407E-15  4.19504002E-15  2.14733545E-04  3.92473010E-16 -9.36080663E-16
 -1.89073260E-04  2.41399399E-15 -4.94815702E-16 -3.41460701E-02 -1.97358998E-15
  7.34387174E-17  7.10124693E-05  2.84626004E-15  2.90406864E-15  5.69729050E-03
 -1.42431225E-15 -6.10260686E-15  3.34833973E-03 -1.77617842E-15 -6.33867331E-15
 -3.82025577E-03  1.62708432E-15  1.03911268E-15  2.33989463E-04  2.41185878E-16
  1.72370820E-17 -1.38449132E-04  7.77566204E-17 -2.49701189E-16 -1.89073315E-04
 -9.81856694E-16 -1.01915086E-15  2.14733975E-04  4.89551370E-16  2.69132705E-16
  2.36120509E-02  3.51885328E-16  1.54186894E-04 -4.19821005E-04 -4.93604924E-15
  1.52313859E-03  1.68140299E-03  8.86382393E-15  3.55625822E-03  2.84115907E-02
 -2.86929498E-15 -4.73364103E-03  1.07395313E-03 -2.46768382E-16  4.29717208E-04
  1.40741016E-03  4.29120500E-16  1.76672264E-04  1.62606994E-04 -3.42203493E-15
 -6.01627033E-02 -7.45760816E-11  3.86664108E-16 -9.00275300E-04  1.07928995E-10
 -1.32492350E-15 -4.73364102E-03 -1.07395298E-03  1.37219704E-15  3.55625839E-03
 -2.84115911E-02  7.08836438E-16  1.52313851E-03 -1.68140281E-03 -3.75569097E-16
 -3.28120063E-04  8.87052676E-04 -6.23025216E-17  1.54187050E-04  4.19821427E-04
 -3.90088246E-16  1.76672383E-04 -1.62607301E-04  4.33350408E-16  4.29717138E-04
 -1.40741002E-03 -1.05111559E-16  6.01469340E-02  1.36034921E-15  3.22432067E-04
  9.66900673E-06 -7.22282336E-15 -2.00771491E-03  7.39660488E-04  1.14492268E-14
 -1.37756889E-03 -1.33970002E-02 -3.54282558E-15  2.97348506E-03  1.06382817E-03
 -6.15165598E-16 -7.28804287E-04 -7.50496767E-04 -6.97976767E-16  7.18496364E-05
  2.10089788E-04 -4.95334084E-15  1.00330476E-10 -3.32374924E-01  1.51043304E-16
  9.58484509E-11  5.00135453E-04 -1.37809157E-15 -2.97348552E-03  1.06382845E-03
  1.35339738E-15  1.37756888E-03 -1.33970001E-02  9.24037234E-16  2.00771486E-03
  7.39660280E-04 -2.37947850E-16 -8.73075029E-04  5.74486129E-04 -9.52296000E-17
 -3.22431700E-04  9.66908750E-06 -4.02163513E-16 -7.18490119E-05  2.10089483E-04
  8.64038312E-16  7.28803590E-04 -7.50496864E-04  4.94714568E-16  2.25815672E-11
  3.55360528E-01 -3.55067514E-02  2.66014918E-16  2.47593889E-16  2.98708237E-03
 -7.23328295E-16 -3.95284841E-16  9.41264073E-03  6.34755712E-17  3.04629272E-15
 -1.64012000E-04  2.41069800E-16 -5.94362450E-15  4.22645925E-03 -3.23318413E-16
  1.21397305E-16  1.99339754E-03  8.05811929E-16  7.08726018E-16  4.10423888E-04
 -3.91307370E-16 -5.41936127E-16 -7.64041776E-04  5.83515179E-16  4.13834583E-16
  1.69156386E-04 -1.29660841E-17  5.81980664E-15 -1.02450086E-03 -1.72381808E-15
 -3.90045386E-15 -7.50934085E-05  8.31353450E-16  3.33274328E-16 -1.27635424E-05
  1.01575763E-16 -4.42026802E-16  8.72158089E-05 -6.50443165E-16 -6.24368019E-16
 -2.79832563E-06  4.67494658E-16 -4.29273578E-16  5.51573595E-05 -4.77335517E-16
 -6.01233661E-17  2.68121754E-04  2.62149543E-17 -2.10580577E-16  2.49837330E-02
 -1.80235216E-15 -2.71275840E-01 -1.19287253E-01 -6.16075519E-15 -2.01401980E-02
 -1.61502158E-02  1.41845918E-14 -2.18358795E-03  4.44770295E-03 -4.55708218E-15
 -2.62675157E-05  5.39004125E-04 -3.87474188E-16  1.32354269E-03  5.24202601E-04
  1.65801434E-15  3.84476840E-03  2.28147383E-03 -4.25426778E-15 -5.21151776E-04
 -1.32634873E-03  8.28716452E-16  2.51944369E-04 -5.91253711E-05 -3.61782792E-15
 -5.44295890E-05  1.09289007E-04  3.07989279E-15 -4.52280530E-04  3.22108199E-04
  6.73968977E-16  7.29425879E-06 -1.81045258E-04 -7.93016970E-16  5.19155182E-06
  2.03758625E-05 -5.68728954E-16 -1.09741868E-04 -1.09755740E-05 -1.00089616E-15
 -3.34877500E-05  7.98745246E-05  9.05872254E-16  7.74445769E-05  3.34916477E-05
 -2.61436850E-16 -4.59032846E-06  6.63302451E-05  7.04695439E-16  2.87502942E-01
 -7.12747113E-16 -1.19923467E-01 -1.28054896E-01 -5.27717593E-15  1.58360192E-02
  1.22853329E-02  1.05778425E-14  2.96783096E-03 -1.74909493E-03 -3.33441600E-15
  1.07328273E-03 -4.12419647E-04 -4.49758516E-16  1.94115012E-03 -5.75335519E-03
  6.48802431E-16 -2.94385648E-02 -1.04351053E-02 -3.32563805E-15  2.07083533E-04
  7.83737750E-04  4.99155810E-16 -3.27444254E-04  1.72445612E-04 -2.28359211E-15
  1.30712051E-04 -1.67890415E-04  1.73938751E-15  3.25460389E-04 -4.63067332E-05
  7.14957389E-16 -4.28372727E-05  6.30152062E-05 -5.63915690E-16 -8.65202824E-06
  5.51098653E-06 -3.54977071E-16  4.82809839E-05  7.55290497E-05 -9.19044070E-16
  3.45664719E-05 -7.81447496E-05  5.83707418E-16 -9.76399471E-05  2.52877829E-05
 -3.47828354E-16 -2.04831638E-05 -6.72839283E-06  1.60232862E-16  1.28662101E-01
  1.31886754E-01  3.43491719E-03 -5.28257516E-15  2.79821663E-15 -3.51043075E-02
  4.38903071E-15  1.45187057E-15  2.89799673E-03 -6.90984340E-15  2.66134318E-15
  4.17269328E-03 -7.32501008E-16  1.73313262E-15  6.34878039E-06  3.28245357E-16
 -4.44933947E-17  8.39437515E-03 -1.16332836E-15  3.70084059E-16 -2.63189062E-03
  7.46940753E-15 -2.33007438E-15  2.24831635E-04  5.42334570E-15 -1.27113490E-15
 -1.49541838E-04 -3.44180658E-16 -1.23169282E-15 -1.26191203E-04  1.80131909E-15
  7.72696231E-16  1.01418616E-04 -1.40868606E-15  1.34048930E-17  1.49309871E-05
 -8.80946783E-17 -2.17752775E-15  7.43846653E-06  1.03243020E-15  7.98066317E-16
 -2.22076497E-05  9.35567127E-16  3.82024256E-16  1.55400444E-05  1.78298154E-16
  5.26657139E-16  2.33989641E-04  1.46608575E-15  1.78444915E-15 -5.13487625E-03
  2.52795039E-15  1.92524025E-15  2.44800061E-02  3.30264784E-16  4.51140642E-03
  2.96500204E-02 -1.22368093E-16 -5.97946999E-02 -7.94700633E-04 -1.53792359E-16
  3.34740732E-03 -2.81139151E-02  3.02840199E-16 -4.88343831E-03 -9.30031259E-04
 -4.14044256E-17 -9.55952789E-04 -4.85193775E-05  4.30644583E-16 -4.65603441E-03
  1.43608887E-03  1.06593368E-15  1.61081431E-03 -1.55544580E-03 -3.56486049E-16
  4.86198263E-04 -1.49519266E-03  1.12354779E-15  2.46509767E-04 -8.49028347E-05
 -2.29501056E-15  1.21791449E-04  4.69820024E-04  1.36678427E-15 -4.82458188E-05
 -1.80661403E-05 -9.08078811E-17 -2.22375452E-05  1.28637418E-05  7.67871355E-17
  3.85274099E-05 -5.72719680E-06  2.29340633E-17 -3.03926524E-05 -5.45696968E-05
 -1.39551037E-16 -4.30415364E-05  6.84014035E-05  5.63036643E-16 -3.28120032E-04
  8.73074974E-04  1.36619705E-17  1.05162172E-03 -3.53315330E-04 -2.68424720E-16
  5.93929157E-02 -1.99649188E-16 -2.48146470E-03 -1.23755357E-02  2.77619806E-15
 -1.69029347E-05 -3.35667161E-01  2.58050410E-15  1.63197836E-03 -1.28597028E-02
 -2.01033959E-15 -2.85111999E-03  9.73037684E-04  1.03979191E-15 -1.77243544E-04
  5.91198273E-04 -2.54288339E-16  3.23292804E-03  9.22101495E-04 -4.07464247E-15
  1.88763382E-03  6.90885853E-04  5.46974762E-16  7.18627394E-04 -7.29182348E-04
 -3.82508880E-15 -1.62601868E-05  1.68822738E-04  1.21689056E-14 -4.36096095E-04
  2.29679837E-04 -5.83281290E-15  7.98500969E-05 -1.23903659E-04  2.18679724E-15
 -1.28637418E-05  3.35464275E-05 -4.95624447E-16 -5.41505523E-05 -9.80214468E-05
  7.17794834E-16 -1.12955135E-04  3.61088822E-05 -3.86874147E-16  4.67977398E-05
  1.38049058E-04 -3.20084571E-17 -8.87052760E-04  5.74485994E-04  3.29473886E-16
  2.64998283E-04  9.84332567E-04 -6.09850433E-15 -3.89402495E-04  3.57510212E-01
  8.39437515E-03  1.11215956E-15  1.94288650E-16  6.34878039E-06 -3.49812161E-16
 -1.04321791E-16  4.17269328E-03  7.94514599E-16  1.57345692E-15  2.89799673E-03
  6.62654814E-15  3.07326995E-15 -3.51043075E-02 -4.54950626E-15 -2.99022378E-15
  3.43491719E-03  5.62233319E-15  3.24325865E-15  2.24831635E-04 -5.34762512E-15
 -1.26390828E-15 -2.63189062E-03 -7.39599280E-15 -2.36452863E-15 -1.26191203E-04
 -1.79396765E-15  8.07064155E-16 -1.49541838E-04  3.37434203E-16 -1.29243681E-15
  1.55400444E-05 -1.84584335E-16  5.11470090E-16  2.14707665E-05  9.48476793E-17
  1.13548933E-16 -2.22076497E-05 -9.18807888E-16  3.83995198E-16  7.43846653E-06
 -1.01217920E-15  7.82539396E-16  1.01418616E-04  1.40978251E-15  1.67091521E-17
  2.65564558E-04 -8.41512189E-17  4.24997668E-16  3.45754372E-04 -6.75331733E-16
 -4.53590095E-16 -1.43758377E-03  6.27569216E-17  4.08825695E-16  2.44800061E-02
 -4.46507563E-16 -4.65603441E-03 -1.43608887E-03  3.57284530E-17 -9.55952789E-04
  4.85193775E-05 -3.00364757E-16 -4.88343831E-03  9.30031260E-04  2.17214288E-16
  3.34740732E-03  2.81139151E-02  1.56955638E-16 -5.97946999E-02  7.94700633E-04
 -4.11182598E-16  4.51140642E-03 -2.96500204E-02  3.53813036E-16  4.86198263E-04
  1.49519266E-03 -1.03576702E-15  1.61081431E-03  1.55544580E-03  2.30621912E-15
  1.21791449E-04 -4.69820024E-04 -1.12061795E-15  2.46509767E-04  8.49028347E-05
  1.43048191E-16 -4.30415364E-05 -6.84014035E-05 -9.69335444E-17  1.34987998E-05
 -2.38021512E-05 -1.96734123E-17 -3.03926524E-05  5.45696968E-05 -7.13939607E-17
  3.85274099E-05  5.72719680E-06 -1.35542506E-15 -4.82458188E-05  1.80661403E-05
 -1.26788759E-16 -3.89952253E-04  2.41640392E-04  1.32144444E-16  7.61311900E-05
 -1.52616585E-03 -6.35485719E-17  2.52089278E-04 -5.28967548E-06  1.74264737E-16
  5.93929157E-02 -3.26072041E-16 -3.23292804E-03  9.22101495E-04  9.82567475E-16
  1.77243544E-04  5.91198273E-04 -2.08201491E-15  2.85111999E-03  9.73037684E-04
  2.38146434E-15 -1.63197836E-03 -1.28597028E-02 -3.12381241E-16  1.69029347E-05
 -3.35667161E-01 -3.96925303E-16  2.48146470E-03 -1.23755357E-02  5.07460269E-16
 -7.18627394E-04 -7.29182348E-04 -4.15673594E-15 -1.88763382E-03  6.90885853E-04
  1.21168313E-14  4.36096095E-04  2.29679837E-04 -3.86508233E-15  1.62601868E-05
  1.68822738E-04 -4.19441798E-16 -4.67977398E-05  1.38049058E-04 -1.10479338E-16
 -2.38021512E-05 -8.34461876E-06  6.90849500E-16  1.12955135E-04  3.61088822E-05
 -5.24438546E-16  5.41505523E-05 -9.80214468E-05 -5.87013905E-15 -7.98500969E-05
 -1.23903659E-04  9.19260432E-17  2.35537814E-04 -1.50728672E-04  2.86136358E-17
  1.74052129E-04 -7.29953070E-04  4.06837165E-16  5.28967548E-06 -1.18189465E-04
 -2.03298241E-15  3.89402495E-04  3.57510212E-01  1.99339754E-03 -8.09360530E-16
  6.85373283E-16  4.22645925E-03  3.01524144E-16  1.12969055E-16 -1.64012000E-04
 -2.28532247E-16 -5.96124319E-15  9.41264073E-03 -3.72492846E-17  3.04808330E-15
  2.98708237E-03  7.12927769E-16 -3.86028100E-16 -3.55067514E-02  2.88306996E-16
 -7.35021396E-18 -7.64041776E-04 -5.31384372E-16  4.36969480E-16  4.10423888E-04
  4.49865015E-16 -5.67172998E-16 -1.02450086E-03  1.70214060E-15 -3.86367053E-15
  1.69156386E-04 -8.15580847E-18  5.78475731E-15  5.51573595E-05  4.62446034E-16
 -6.51622335E-17  2.08568753E-06 -1.25607845E-16  2.08555888E-16 -2.79832563E-06
 -4.63429914E-16 -4.22107053E-16  8.72158089E-05  6.54428567E-16 -6.32367697E-16
 -7.50934085E-05 -8.47150338E-16  3.38834628E-16  4.57884913E-05  9.27956115E-17
  3.30442799E-16 -2.29917795E-03  1.71161395E-16 -1.02880300E-16  3.45754372E-04
 -1.33070507E-16  3.48718489E-17 -5.13487625E-03 -1.12443386E-18  3.27854293E-16
  2.49837330E-02 -1.62255852E-15  3.84476840E-03 -2.28147383E-03  4.00661299E-16
  1.32354269E-03 -5.24202601E-04  4.57629936E-15 -2.62675157E-05 -5.39004125E-04
 -1.41587713E-14 -2.18358795E-03 -4.44770295E-03  6.19639199E-15 -2.01401980E-02
  1.61502158E-02  2.22343792E-15 -2.71275840E-01  1.19287253E-01 -8.23565035E-16
  2.51944369E-04  5.91253711E-05  4.26101099E-15 -5.21151776E-04  1.32634873E-03
 -3.06953058E-15 -4.52280530E-04 -3.22108199E-04  3.62588292E-15 -5.44295890E-05
 -1.09289007E-04 -8.96809882E-16  7.74445769E-05 -3.34916477E-05 -7.57741967E-16
 -1.98835110E-06  1.58485369E-05  1.00790221E-15 -3.34877500E-05 -7.98745246E-05
  5.76833752E-16 -1.09741868E-04  1.09755740E-05 -6.63768393E-16  7.29425879E-06
  1.81045258E-04 -7.60745026E-16 -2.30450241E-05  4.69317103E-05 -1.69044134E-16
  7.32698267E-04  4.37304292E-04  6.73995777E-16  7.61311900E-05 -1.74052129E-04
 -2.52323316E-15  1.05162172E-03 -2.64998283E-04 -1.31893094E-15  2.87502942E-01
  6.15254799E-16  2.94385648E-02 -1.04351053E-02 -4.54057092E-16 -1.94115012E-03
 -5.75335519E-03 -3.34189574E-15 -1.07328273E-03 -4.12419647E-04  1.05713929E-14
 -2.96783096E-03 -1.74909493E-03 -5.28014642E-15 -1.58360192E-02  1.22853329E-02
 -9.46878960E-16  1.19923467E-01 -1.28054896E-01  4.98185850E-16  3.27444254E-04
  1.72445612E-04 -3.32759554E-15 -2.07083533E-04  7.83737750E-04  1.73620678E-15
 -3.25460389E-04 -4.63067332E-05 -2.28561702E-15 -1.30712051E-04 -1.67890415E-04
  5.80616955E-16  9.76399471E-05  2.52877829E-05  4.14290315E-16 -1.12497023E-05
  2.75035760E-06 -9.20816692E-16 -3.45664719E-05 -7.81447496E-05 -3.56991771E-16
 -4.82809839E-05  7.55290497E-05  7.13071923E-16  4.28372727E-05  6.30152062E-05
  1.68888996E-16 -6.40312564E-05  5.04710161E-05 -9.58896645E-17 -4.37304292E-04
  1.09429016E-03 -4.49537892E-16  1.52616585E-03 -7.29953070E-04  1.92373962E-15
  3.53315330E-04  9.84332567E-04  4.54918346E-16 -1.28662101E-01  1.31886754E-01
 -1.89073260E-04 -2.41217412E-15 -5.22676406E-16  2.14733545E-04 -4.11914899E-16
 -9.45219237E-16  5.69729030E-03  1.27598616E-15  4.12719082E-15  3.34833945E-03
 -7.55020302E-16  7.67365290E-15 -3.82025558E-03  1.02677446E-15 -4.66579236E-16
 -1.38449087E-04  1.91896485E-16 -1.37710473E-17  7.10124693E-05 -2.76928003E-15
  2.93855288E-15 -3.41460701E-02  2.14527447E-15 -1.31716151E-15  3.34833973E-03
  1.20213017E-15 -5.59541223E-15  5.69729050E-03  1.43615557E-15 -6.24875904E-15
  2.14733975E-04 -5.17901892E-16  2.66810457E-16  2.65564819E-04  8.21587136E-17
  2.88425256E-17 -1.89073315E-04  9.92263117E-16 -1.01268632E-15 -1.38449132E-04
 -5.25279866E-17 -2.77459265E-16 -3.82025577E-03 -1.86645212E-15  1.12419811E-15
 -1.38909222E-03 -4.70750025E-18 -8.01329475E-16  4.57884913E-05  7.61733332E-16
  1.68983175E-16  2.65564558E-04  1.26551393E-16  9.75612943E-17  2.33989641E-04
 -5.33289440E-16 -4.67979276E-17  2.68121754E-04  2.63020474E-16 -3.48769470E-16
  2.36120509E-02 -4.46109993E-16  1.76672264E-04 -1.62606994E-04  2.30498752E-16
  4.29717208E-04 -1.40741016E-03  2.84458917E-15 -4.73364103E-03 -1.07395313E-03
 -8.92456766E-15  3.55625822E-03 -2.84115907E-02  4.90011378E-15  1.52313859E-03
 -1.68140299E-03 -3.72577157E-16  1.54186894E-04  4.19821005E-04 -4.09931147E-16
 -9.00275300E-04 -1.07929092E-10  3.32424534E-15 -6.01627033E-02  7.45761184E-11
 -1.39953698E-15  3.55625838E-03  2.84115911E-02  1.29307077E-15 -4.73364102E-03
  1.07395298E-03 -4.49843785E-16  4.29717138E-04  1.40741002E-03 -2.03721279E-16
 -3.89952250E-04  2.35537902E-04  3.75348165E-16  1.76672383E-04  1.62607301E-04
  5.00250989E-17  1.54187050E-04 -4.19821427E-04 -7.04941812E-16  1.52313851E-03
  1.68140281E-03  1.87676185E-18  1.94795806E-04 -8.44274699E-12 -9.44658201E-17
 -2.30450241E-05  6.40312564E-05  8.35097927E-17 -3.89952253E-04 -2.35537814E-04
 -1.44368901E-15 -3.28120032E-04  8.87052760E-04 -2.78167845E-17 -4.59032846E-06
  2.04831638E-05  5.40405899E-16  6.01469340E-02 -6.89367999E-16 -7.18496364E-05
  2.10089788E-04 -6.03914208E-16  7.28804287E-04 -7.50496767E-04 -3.53426308E-15
 -2.97348506E-03  1.06382817E-03  1.14242544E-14  1.37756889E-03 -1.33970002E-02
 -7.21254670E-15  2.00771491E-03  7.39660488E-04  1.36969245E-15 -3.22432067E-04
  9.66900673E-06  1.78289190E-16 -9.58485151E-11  5.00135453E-04 -5.67141145E-15
 -1.00330309E-10 -3.32374924E-01  1.34501143E-15 -1.37756888E-03 -1.33970001E-02
 -1.35168514E-15  2.97348552E-03  1.06382845E-03  8.69762364E-16 -7.28803590E-04
 -7.50496864E-04 -5.60337908E-16  2.41640337E-04 -1.50728491E-04 -3.94387548E-16
  7.18490119E-05  2.10089483E-04 -8.86033596E-17  3.22431700E-04  9.66908750E-06
  9.22909611E-16 -2.00771486E-03  7.39660280E-04 -7.98772094E-16  8.44273029E-12
 -1.72239713E-04  3.32245110E-16 -4.69317103E-05  5.04710161E-05  4.30487318E-16
 -2.41640392E-04 -1.50728672E-04  1.78915605E-15 -8.73074974E-04  5.74485994E-04
 -2.09139614E-16 -6.63302451E-05 -6.72839283E-06  1.09499760E-15 -2.26680536E-11
  3.55360528E-01  8.72158089E-05 -6.38213988E-16  6.17207334E-16 -7.50934085E-05
  8.36117792E-16 -3.31928448E-16 -1.02450086E-03 -1.71314551E-15  3.87825087E-15
  1.69156386E-04  1.00893999E-17 -5.80137260E-15  5.51573595E-05 -4.66947868E-16
  6.98383517E-17 -2.79832563E-06  4.62352696E-16  4.26600377E-16  4.10423823E-04
  3.11585960E-15 -2.17839207E-16 -7.64041833E-04 -1.58827800E-15 -4.16027463E-16
 -1.64012000E-04  2.50970994E-16  5.95530839E-15  9.41264073E-03  1.42382075E-16
 -3.08402520E-15  2.98708237E-03 -8.94151330E-16  3.66599463E-16 -5.13487625E-03
  3.91906656E-18 -3.17329165E-16 -3.55067514E-02  1.29398577E-15 -8.99406402E-16
  1.99339754E-03  7.38241189E-16 -4.97645230E-16  4.22645925E-03 -2.88181530E-16
 -1.75064358E-16  2.68121477E-04  2.27303273E-16  5.52672365E-16  1.73173044E-05
  2.13125172E-16  3.01089586E-16 -1.27635424E-05  1.04123770E-16  4.48395098E-16
  2.08568753E-06  1.25053002E-16 -2.06707310E-16 -2.03180408E-05  3.67680359E-17
  2.28853115E-16  4.57882565E-05 -1.24855381E-16  3.68773877E-16  2.49837330E-02
 -5.65931670E-16 -1.09741868E-04  1.09755740E-05  6.77482021E-16  7.29425879E-06
  1.81045258E-04  3.08533097E-15 -4.52280530E-04 -3.22108199E-04 -3.61218750E-15
 -5.44295890E-05 -1.09289007E-04  9.09074954E-16  7.74445769E-05 -3.34916477E-05
 -9.98474924E-16 -3.34877500E-05 -7.98745246E-05 -4.09505281E-15 -5.21152016E-04
  1.32634874E-03  1.12271632E-15  2.51943682E-04  5.91254400E-05 -4.54126819E-15
 -2.62675157E-05 -5.39004125E-04  1.42082259E-14 -2.18358795E-03 -4.44770295E-03
 -6.09548905E-15 -2.01401980E-02  1.61502158E-02  2.51463707E-15  1.05162172E-03
 -2.64998283E-04 -1.01698338E-15 -2.71275840E-01  1.19287253E-01  1.67793101E-15
  3.84476840E-03 -2.28147383E-03 -3.70030327E-16  1.32354269E-03 -5.24202601E-04
 -3.95646875E-16 -4.59033168E-06 -6.63304539E-05  2.13113512E-16 -2.95738750E-05
  4.72678234E-06 -7.89449628E-16  5.19155182E-06 -2.03758625E-05  7.58893613E-16
 -1.98835110E-06  1.58485369E-05 -3.50857490E-17 -1.73954278E-05  5.22982578E-06
 -7.33619568E-16 -2.30450872E-05  4.69317860E-05 -2.86059003E-16  2.87502942E-01
  3.53415710E-16 -4.82809839E-05  7.55290497E-05 -7.17001723E-16  4.28372727E-05
  6.30152062E-05 -1.74159280E-15 -3.25460389E-04 -4.63067332E-05  2.28030309E-15
 -1.30712051E-04 -1.67890415E-04 -5.85686229E-16  9.76399471E-05  2.52877829E-05
  9.17370021E-16 -3.45664719E-05 -7.81447496E-05  3.32415927E-15 -2.07083821E-04
  7.83737699E-04 -3.42805475E-16  3.27444228E-04  1.72445605E-04  3.32403324E-15
 -1.07328273E-03 -4.12419647E-04 -1.05828391E-14 -2.96783096E-03 -1.74909493E-03
  5.27257759E-15 -1.58360192E-02  1.22853329E-02 -1.93115277E-15  3.53315330E-04
  9.84332567E-04  2.79687630E-16  1.19923467E-01 -1.28054896E-01 -6.74775766E-16
  2.94385648E-02 -1.04351053E-02  4.31339558E-16 -1.94115012E-03 -5.75335519E-03
  2.25520331E-16  2.04830659E-05 -6.72829080E-06 -3.01281825E-16 -4.72678234E-06
  6.56280542E-06  5.64194353E-16  8.65202824E-06  5.51098653E-06 -4.14748305E-16
 -1.12497023E-05  2.75035760E-06 -2.29384726E-16  5.22982578E-06 -2.12541056E-06
  5.05109331E-16 -6.40312404E-05  5.04710110E-05  3.87593629E-16 -1.28662101E-01
  1.31886754E-01 -2.79832563E-06 -4.53548569E-16  4.15337902E-16  5.51573595E-05
  4.63745236E-16  6.77605886E-17  1.69156386E-04 -2.09315428E-18 -5.80498401E-15
 -1.02450086E-03  1.72345483E-15  3.88521244E-15 -7.50934085E-05 -8.38275463E-16
 -3.26719924E-16  8.72158089E-05  6.47647253E-16  6.30018125E-16 -7.64041833E-04
  1.66225524E-15 -3.74743449E-16  4.10423823E-04 -3.03467336E-15 -2.54159523E-16
  9.41264073E-03 -9.97082200E-18 -3.01796831E-15 -1.64012000E-04 -2.15107146E-16
  5.93651686E-15  4.22645925E-03  3.24159888E-16 -8.73970435E-17  3.45754372E-04
 -1.31737183E-16 -2.00724957E-17  1.99339754E-03 -8.04897436E-16 -6.49099581E-16
 -3.55067514E-02  6.55844243E-16  1.86825938E-16  2.98708237E-03  4.42288180E-16
  4.52472759E-16  4.57882565E-05  1.24061023E-16  3.68669420E-16 -2.03180408E-05
 -3.51265478E-17  2.29299589E-16  2.08568753E-06 -1.23967519E-16 -2.02511845E-16
 -1.27635424E-05 -1.02482695E-16  4.44119858E-16  1.73173044E-05 -2.11209417E-16
  3.00744338E-16  2.68121477E-04 -2.27096061E-16  5.52910660E-16 -2.29917795E-03
  1.72814721E-16  1.06189300E-16  2.49837330E-02  1.00564984E-15 -3.34877500E-05
  7.98745246E-05 -8.99842046E-16  7.74445769E-05  3.34916477E-05  3.62353508E-15
 -5.44295890E-05  1.09289007E-04 -3.07313262E-15 -4.52280530E-04  3.22108199E-04
 -6.67143339E-16  7.29425879E-06 -1.81045258E-04  5.73535831E-16 -1.09741868E-04
 -1.09755740E-05 -1.10004298E-15  2.51943682E-04 -5.91254400E-05  4.12946870E-15
 -5.21152016E-04 -1.32634874E-03 -1.41621913E-14 -2.18358795E-03  4.44770295E-03
  4.57447822E-15 -2.62675157E-05  5.39004124E-04  3.93338104E-16  1.32354269E-03
  5.24202601E-04  6.76220303E-16  7.61311900E-05  1.74052129E-04 -1.60631747E-15
  3.84476840E-03  2.28147383E-03  2.37917467E-15 -2.71275840E-01 -1.19287253E-01
  6.21804546E-15 -2.01401980E-02 -1.61502158E-02  7.36350754E-16 -2.30450872E-05
 -4.69317860E-05  3.63507535E-17 -1.73954278E-05 -5.22982578E-06 -7.55915845E-16
 -1.98835110E-06 -1.58485369E-05  7.93366472E-16  5.19155182E-06  2.03758625E-05
 -2.11850688E-16 -2.95738750E-05 -4.72678234E-06  3.98611757E-16 -4.59033168E-06
  6.63304539E-05 -1.68545756E-16  7.32698267E-04 -4.37304292E-04 -1.50968072E-15
  2.87502942E-01  9.26207936E-16  3.45664719E-05 -7.81447496E-05 -5.75107787E-16
 -9.76399471E-05  2.52877829E-05  2.29359196E-15  1.30712051E-04 -1.67890415E-04
 -1.72864530E-15  3.25460389E-04 -4.63067332E-05 -7.06746116E-16 -4.28372727E-05
  6.30152062E-05  3.62175443E-16  4.82809839E-05  7.55290497E-05 -3.21442619E-16
 -3.27444228E-04  1.72445605E-04  3.34180491E-15  2.07083821E-04  7.83737699E-04
 -1.05578306E-14  2.96783096E-03 -1.74909493E-03  3.35703289E-15  1.07328273E-03
 -4.12419647E-04  4.64052427E-16  1.94115012E-03 -5.75335519E-03  4.55912592E-16
 -1.52616585E-03 -7.29953070E-04 -5.63166537E-16 -2.94385648E-02 -1.04351053E-02
  1.08751905E-15 -1.19923467E-01 -1.28054896E-01  5.30768462E-15  1.58360192E-02
  1.22853329E-02  5.08222469E-16  6.40312404E-05  5.04710110E-05 -2.28030186E-16
 -5.22982578E-06 -2.12541056E-06 -4.12210927E-16  1.12497023E-05  2.75035760E-06
  5.65465361E-16 -8.65202824E-06  5.51098653E-06 -3.00067560E-16  4.72678234E-06
  6.56280542E-06  2.27391655E-16 -2.04830659E-05 -6.72829080E-06  1.07927566E-16
  4.37304292E-04  1.09429016E-03 -7.95308594E-16  1.28662101E-01  1.31886754E-01
 -2.22076497E-05 -9.31573044E-16 -4.04555229E-16  1.55400444E-05 -2.09376755E-16
 -5.27184965E-16 -1.49541838E-04  3.01333432E-16  1.23108666E-15 -1.26191203E-04
 -1.83996823E-15 -8.10321137E-16  1.01418616E-04  1.37276392E-15 -8.22929815E-18
  7.43846653E-06 -1.05222493E-15 -7.94489282E-16  2.24831676E-04  9.67319002E-16
  1.43401113E-15 -2.63189063E-03  7.07749992E-16  9.67766803E-16  2.89799673E-03
  6.96816672E-15 -2.51883468E-15  4.17269328E-03  6.94273224E-16 -1.83434856E-15
  6.34878039E-06 -3.45109552E-16  1.03389262E-17 -1.43758377E-03  6.18602720E-17
 -4.06432405E-16  8.39437515E-03  1.21532136E-15 -4.92125351E-16  3.43491719E-03
  5.05144627E-15 -2.49366891E-15 -3.51043075E-02 -4.37336767E-15 -4.71828275E-15
  2.65564819E-04  1.97638849E-16 -5.68940614E-16  2.08568753E-06  7.55644549E-16
  4.12983892E-16  2.14707665E-05  9.35164876E-17 -1.09371797E-16  1.49309871E-05
  8.21630011E-17  2.18104119E-15 -1.27635424E-05  7.90227718E-16 -5.65271458E-16
  2.33989463E-04  3.25263746E-16 -2.32808619E-16  3.45754372E-04 -6.68322214E-16
  4.42533267E-16 -5.13487625E-03 -2.52212876E-15 -1.92415662E-15  2.44800061E-02
 -3.36289168E-17 -3.03926524E-05 -5.45696968E-05  1.28229322E-16 -4.30415364E-05
  6.84014035E-05 -1.14320709E-15  2.46509767E-04 -8.49028347E-05  2.26754905E-15
  1.21791449E-04  4.69820024E-04 -1.38311125E-15 -4.82458188E-05 -1.80661403E-05
 -8.96009433E-17  3.85274099E-05 -5.72719680E-06  2.81387649E-16  4.86198652E-04
 -1.49519262E-03 -1.17513788E-15  1.61081438E-03 -1.55544583E-03  1.15035156E-16
  3.34740732E-03 -2.81139151E-02 -3.25213177E-16 -4.88343831E-03 -9.30031259E-04
  2.88174236E-17 -9.55952789E-04 -4.85193775E-05 -6.43080018E-17  2.52089278E-04
  5.28967548E-06 -4.28962292E-16 -4.65603441E-03  1.43608887E-03 -2.94095127E-16
  4.51140642E-03  2.96500204E-02  3.84294893E-17 -5.97946999E-02 -7.94700633E-04
 -8.56283868E-17 -3.89952250E-04 -2.41640337E-04  1.22914103E-16 -1.98835110E-06
  1.12497023E-05 -9.64494858E-17  1.34987998E-05  2.38021512E-05  8.59682718E-17
 -2.22375452E-05  1.28637418E-05 -1.04893306E-16  5.19155182E-06  8.65202824E-06
 -2.58476356E-16 -3.28120063E-04  8.73075029E-04  1.31901757E-16  7.61311900E-05
  1.52616585E-03 -4.02361965E-17  1.05162172E-03 -3.53315330E-04  5.54795249E-16
  5.93929157E-02 -7.41328577E-16 -1.12955135E-04  3.61088822E-05  3.60850968E-16
  4.67977398E-05  1.38049058E-04  3.78673613E-15 -1.62601868E-05  1.68822738E-04
 -1.22114980E-14 -4.36096095E-04  2.29679837E-04  5.80230713E-15  7.98500969E-05
 -1.23903659E-04  4.70665602E-16 -5.41505523E-05 -9.80214468E-05 -6.03584902E-16
  7.18627591E-04 -7.29182296E-04  3.90436911E-15  1.88763436E-03  6.90885857E-04
 -2.68165622E-15  1.63197836E-03 -1.28597028E-02  1.94872215E-15 -2.85111999E-03
  9.73037684E-04 -1.10133684E-15 -1.77243544E-04  5.91198273E-04 -4.13683996E-16
 -5.28967548E-06 -1.18189465E-04  1.74126024E-16  3.23292804E-03  9.22101495E-04
  4.08709958E-17 -2.48146470E-03 -1.23755357E-02 -5.20387959E-15 -1.69029347E-05
 -3.35667161E-01  1.49292933E-17 -2.35537902E-04 -1.50728491E-04  1.99477471E-16
 -1.58485369E-05  2.75035760E-06  1.04437817E-16  2.38021512E-05 -8.34461876E-06
 -2.19209086E-15 -1.28637418E-05  3.35464275E-05 -4.52383847E-16 -2.03758625E-05
  5.51098653E-06 -1.35723294E-17 -8.87052676E-04  5.74486129E-04 -4.02147227E-17
 -1.74052129E-04 -7.29953070E-04 -3.22044641E-16  2.64998283E-04  9.84332567E-04
  9.31672646E-15 -3.89402496E-04  3.57510212E-01
 
