# Supplementary material for: FCclasses3: Vibrationally‐resolved spectra simulated at the edge of the harmonic approximation
Source: J Comput Chem. 2022 Nov 15;44(4):626–43. doi: 10.1002/jcc.27027 (PMC10100349; doi:10.1002/jcc.27027)
Supplement: Supplementary file 2 — Appendix S2: Supporting Information [file JCC-44-626-s001.zip › Inputs_Section4.1/eldip_anthracene_gp_B3LYP_S1FC-f_fchk]

    0.539319737E-16   -0.521565089E-14   -0.852524606E+00
    0.539319737E-16   -0.521565089E-14   -0.852524606E+00
    0.927859425E-01    0.354952530E-15    0.465155417E-14
    0.388542774E-12    0.789246808E+00   -0.100576284E+00
   -0.623731699E-12   -0.398544803E+00    0.296695416E+00
   -0.108500669E+00   -0.512519772E-14    0.653798255E-14
   -0.513277381E-12   -0.172755986E+01    0.156289429E+00
    0.166658081E-12   -0.138745815E+00   -0.352055028E-01
    0.726472969E-01    0.675816107E-14   -0.983549388E-14
    0.243249150E-12    0.221104317E+01   -0.985040291E-01
    0.247246155E-13   -0.154720336E+00    0.162452506E-01
   -0.726472970E-01    0.578688459E-14   -0.514658035E-14
    0.445051429E-12   -0.221104317E+01   -0.985040500E-01
    0.173367622E-13   -0.154720337E+00   -0.162452561E-01
    0.108500669E+00   -0.119189186E-13   -0.273952480E-14
   -0.505728666E-12    0.172755986E+01    0.156289442E+00
   -0.639033313E-13   -0.138745810E+00    0.352054984E-01
   -0.927859424E-01    0.190142573E-14   -0.537958222E-14
    0.249058519E-12   -0.789246810E+00   -0.100576284E+00
    0.561984474E-12   -0.398544803E+00   -0.296695418E+00
   -0.170406599E+00   -0.173740313E-13    0.121403552E-13
    0.903548796E-13   -0.252975718E+01   -0.133781834E-07
    0.269101719E-12    0.224134205E-09   -0.705763730E-01
    0.170406600E+00    0.379663853E-13    0.127923396E-13
   -0.126555653E-12    0.252975718E+01    0.195555416E-07
   -0.302304038E-12   -0.158585340E-08    0.705763762E-01
   -0.726472969E-01   -0.216182299E-13   -0.688292601E-14
   -0.266563671E-12   -0.221104317E+01    0.985040317E-01
   -0.304422930E-13    0.154720333E+00   -0.162452423E-01
    0.726472966E-01    0.142404188E-13   -0.488900630E-14
   -0.342719809E-12    0.221104317E+01    0.985040397E-01
   -0.302404635E-13    0.154720344E+00    0.162452531E-01
   -0.108500669E+00   -0.716307864E-14    0.208464746E-14
    0.653317381E-12   -0.172755985E+01   -0.156289453E+00
    0.228615583E-12    0.138745817E+00   -0.352055139E-01
    0.138777480E-01   -0.656754562E-15   -0.125967445E-14
    0.427324626E-14   -0.171005793E-01    0.439139348E-02
    0.675553131E-14   -0.162549329E-02   -0.559584472E-02
    0.927859408E-01    0.737605113E-14   -0.309126524E-14
   -0.462542469E-12    0.789246797E+00    0.100576296E+00
   -0.775088694E-12    0.398544789E+00    0.296695441E+00
   -0.927859414E-01   -0.106574454E-13    0.116412844E-14
   -0.300910149E-12   -0.789246811E+00    0.100576291E+00
    0.602312974E-12    0.398544805E+00   -0.296695421E+00
    0.108500668E+00    0.268100627E-14    0.443272444E-14
    0.455530919E-12    0.172755986E+01   -0.156289435E+00
   -0.434949814E-13    0.138745818E+00    0.352054922E-01
    0.186007041E-01    0.406324815E-15   -0.511236729E-15
    0.104582633E-14   -0.209824212E-01   -0.257046010E-09
    0.799998401E-14    0.381856929E-11   -0.191344887E-01
   -0.136283287E-01    0.533768976E-15    0.689686244E-15
    0.113255310E-13    0.115884221E-02   -0.141946695E-02
    0.120355262E-13   -0.259619884E-02    0.858643997E-02
    0.138777462E-01    0.103177799E-14   -0.292548303E-14
   -0.187159839E-13   -0.171005790E-01   -0.439139201E-02
   -0.694398384E-14    0.162549453E-02   -0.559584395E-02
   -0.138777462E-01   -0.250514744E-15    0.201587979E-14
   -0.197049103E-13    0.171005791E-01   -0.439139214E-02
    0.498264358E-15    0.162549488E-02    0.559584392E-02
    0.136283288E-01   -0.455751178E-15   -0.620070743E-15
    0.119494774E-13   -0.115884270E-02   -0.141946689E-02
    0.212902823E-14   -0.259619906E-02   -0.858643988E-02
   -0.186007038E-01   -0.382454713E-14   -0.424595679E-14
    0.153774855E-14    0.209824211E-01    0.278885007E-11
   -0.436457869E-13   -0.480191966E-09    0.191344900E-01
   -0.136283290E-01   -0.159180613E-15    0.801789065E-15
   -0.111540214E-13    0.115884343E-02    0.141946721E-02
    0.116720603E-13    0.259619787E-02    0.858643948E-02
    0.136283295E-01   -0.186352542E-14    0.475629261E-15
   -0.704552452E-14   -0.115884248E-02    0.141946630E-02
    0.820720552E-14    0.259619772E-02   -0.858644037E-02
   -0.138777475E-01    0.203001795E-14   -0.259915708E-15
    0.196813563E-13    0.171005791E-01    0.439139169E-02
   -0.236537251E-15   -0.162549324E-02    0.559584371E-02
