# Supplementary material for: FCclasses3: Vibrationally‐resolved spectra simulated at the edge of the harmonic approximation
Source: J Comput Chem. 2022 Nov 15;44(4):626–43. doi: 10.1002/jcc.27027 (PMC10100349; doi:10.1002/jcc.27027)
Supplement: Supplementary file 2 — Appendix S2: Supporting Information [file JCC-44-626-s001.zip › Inputs_Section4.1/anthracene_gp_B3LYP_S2FC-f.fcc]

INFO
State file generated from file: anthracene_gp_B3LYP_S2FC-f.fchk (format: fchk)
 
GEOM      UNITS=ANGS
    24
Geometry from anthracene_gp_B3LYP_S2FC-f.fchk in xyz format (with filter: all)
C       -0.00000000   3.66053108   0.71315970
C       -0.00000000   2.47942502   1.40711069
C       -0.00000000   1.22384957   0.72258848
C       -0.00000000   1.22384957  -0.72258848
C       -0.00000000   2.47942502  -1.40711069
C       -0.00000000   3.66053108  -0.71315970
C       -0.00000000   0.00000000   1.40351555
C       -0.00000000  -0.00000000  -1.40351555
C       -0.00000000  -1.22384957  -0.72258848
C       -0.00000000  -1.22384957   0.72258848
C       -0.00000000  -2.47942502   1.40711069
H       -0.00000000  -2.47678818   2.49466107
C       -0.00000000  -3.66053108   0.71315970
C       -0.00000000  -3.66053108  -0.71315970
C       -0.00000000  -2.47942502  -1.40711069
H       -0.00000000   0.00000000   2.49188103
H       -0.00000000   4.60716323   1.24674087
H       -0.00000000   2.47678818   2.49466107
H       -0.00000000   2.47678818  -2.49466107
H       -0.00000000   4.60716323  -1.24674087
H       -0.00000000  -0.00000000  -2.49188103
H       -0.00000000  -4.60716323   1.24674087
H       -0.00000000  -4.60716323  -1.24674087
H       -0.00000000  -2.47678818  -2.49466107
 
ENER      UNITS=AU
 -5.39386849E+02
 
GRAD      UNITS=AU
 -1.51741719E-15 -1.29412414E-02 -6.10051775E-04 -1.21200223E-16  1.75654128E-02
 -2.34505100E-03 -1.90654225E-15 -1.27600868E-02 -2.41297740E-02 -2.76721656E-15
 -1.27600868E-02  2.41297740E-02 -1.46395776E-15  1.75654128E-02  2.34505100E-03
 -2.96631052E-16 -1.29412414E-02  6.10051775E-04 -1.01248348E-15  4.20308806E-14
 -5.39415096E-03 -1.57133908E-15  1.99035361E-14  5.39415096E-03  3.41365202E-15
  1.27600868E-02  2.41297740E-02  7.18239653E-16  1.27600868E-02 -2.41297740E-02
  1.65760145E-15 -1.75654128E-02 -2.34505100E-03  2.06012282E-15 -2.20056571E-04
  1.96336624E-04  6.94027708E-16  1.29412414E-02 -6.10051775E-04 -2.57426997E-15
  1.29412414E-02  6.10051775E-04 -7.76723432E-16 -1.75654128E-02  2.34505100E-03
 -4.04189488E-16  1.53202415E-15  3.77437319E-04 -5.16780111E-17  2.25682567E-04
  2.43541280E-04  2.02842848E-15  2.20056571E-04  1.96336624E-04  6.64726343E-16
  2.20056571E-04 -1.96336624E-04  2.95478629E-16  2.25682567E-04 -2.43541280E-04
  3.85041378E-16  1.73125403E-15 -3.77437319E-04 -9.08788090E-16 -2.25682567E-04
  2.43541280E-04 -8.59063206E-16 -2.25682567E-04 -2.43541280E-04  4.31418130E-15
 -2.20056571E-04 -1.96336624E-04
 
HESS      UNITS=AU
  1.02641150E-01 -1.86599401E-14  7.56232905E-01  2.33411614E-14 -4.45984483E-03
  6.47954868E-01 -4.62588451E-02  1.21019503E-13 -1.28398536E-13  1.12752740E-01
  3.80988875E-14 -3.18997121E-01  1.06136872E-01 -2.28541219E-13  6.41897787E-01
 -8.07161681E-16  1.49060578E-01 -1.92346243E-01 -1.47609081E-14 -6.91782405E-02
  7.30285739E-01  7.97136547E-03 -1.19129371E-13  1.34853799E-13 -5.98323465E-02
  2.27820364E-13  1.58408485E-14  1.27388888E-01 -3.00135963E-14 -5.55472942E-02
  1.53049420E-03  1.87165022E-13 -2.15197544E-01 -8.40133728E-02 -1.96171922E-13
  7.01324191E-01 -2.32628457E-14 -1.14149468E-02  4.50865701E-02  1.88679010E-13
 -4.59580559E-02 -1.69867048E-01 -2.11369143E-13 -3.29763683E-02  6.41102511E-01
 -6.72729967E-03  6.15240218E-14 -6.97945590E-14  5.84220392E-03 -1.10004777E-13
 -7.96303688E-15 -5.71654996E-02  1.02713718E-13  1.10813993E-13  1.27388887E-01
  2.56105472E-14  2.10937824E-03 -2.83988303E-03 -1.51901627E-13 -3.91181269E-03
 -3.00931341E-02  1.53341748E-13 -1.05150603E-01  3.38786992E-03 -7.66817688E-14
  7.01324191E-01  3.08018780E-14  8.99644501E-03 -1.41445415E-02 -8.56555326E-14
 -1.39296436E-02 -1.58113423E-02  6.11819840E-14 -3.38786988E-03 -2.78756269E-01
 -1.96292507E-14  3.29763679E-02  6.41102511E-01  7.21633940E-03  8.43365434E-14
 -9.01116703E-14 -1.91513245E-03 -1.58293207E-13 -6.96106895E-15  5.84220405E-03
  1.28851737E-13  1.40363054E-13 -5.98323454E-02 -1.05517251E-13 -5.23510860E-14
  1.12752739E-01 -8.74348939E-15  4.06352561E-03 -2.69715344E-02  7.10508645E-14
  1.27126883E-02  7.76041705E-03 -8.48587267E-14 -3.91181272E-03  1.39296433E-02
  4.93369901E-14 -2.15197544E-01  4.59580560E-02  4.91896182E-14  6.41897788E-01
  9.25576170E-15 -2.71088946E-02 -3.77188920E-02 -5.79937176E-14 -7.76041704E-03
  2.54361393E-03  5.98908368E-14  3.00931341E-02 -1.58113422E-02 -3.29114265E-14
  8.40133729E-02 -1.69867049E-01 -3.70562327E-14  6.91782404E-02  7.30285739E-01
 -5.04168178E-02 -2.02846557E-14  2.26038843E-14  7.21633921E-03  3.81184252E-14
  4.25044429E-15 -6.72729950E-03 -3.32120856E-14 -5.70860426E-14  7.97136537E-03
  2.56172394E-14 -1.51613718E-15 -4.62588452E-02 -2.63369758E-14  1.37453478E-14
  1.02641151E-01  7.30989616E-15 -1.14025341E-01  1.52138265E-02 -3.40303495E-14
  4.06352561E-03  2.71088947E-02  3.02983359E-14  2.10937837E-03 -8.99644474E-03
 -1.10419964E-14 -5.55472941E-02  1.14149465E-02 -2.42751595E-14 -3.18997121E-01
 -1.49060578E-01  4.55988732E-15  7.56232905E-01 -1.62393885E-14 -1.52138266E-02
 -2.92429187E-01  9.13675053E-14  2.69715344E-02 -3.77188920E-02 -9.73701813E-14
  2.83988301E-03 -1.41445418E-02  5.46676346E-14 -1.53049408E-03  4.50865701E-02
  6.39979791E-14 -1.06136872E-01 -1.92346242E-01 -1.62487010E-14  4.45984473E-03
  6.47954868E-01  3.54326764E-03  4.46666399E-14 -3.84257831E-14  8.35652393E-03
 -9.52377159E-14  1.93203847E-16 -5.06045264E-02  6.42189634E-14  5.51677347E-14
  5.34929155E-03 -6.29915459E-14 -2.66333757E-14 -1.18030604E-04  1.27176438E-14
 -1.77964799E-14 -2.63311814E-04 -2.88190657E-14  1.78150816E-14  1.05347382E-01
  2.82590552E-14 -6.31279890E-03  5.77397612E-03 -8.42236755E-14 -3.41773340E-02
  8.57307904E-03  8.20266080E-14 -2.80927914E-01  9.89088859E-02 -4.80632662E-14
  1.49516713E-02  1.09851033E-02 -4.02460428E-14 -1.45257740E-02 -2.63868111E-03
  7.17339105E-15  5.29211720E-03 -7.83056967E-04 -1.82323995E-14  6.96179812E-01
 -2.87169053E-15 -4.96802812E-03 -3.55970822E-03 -7.27988156E-15 -9.20398607E-03
  1.87714068E-02  1.88675719E-14  1.09153678E-01 -1.75873868E-01 -1.76975584E-14
  3.22018985E-02 -2.57943799E-02 -1.77275210E-15 -6.94814307E-03 -6.46549815E-03
  8.29156844E-15  3.49493224E-03  7.57620797E-04 -8.76191127E-15  6.86457413E-12
  7.12958082E-01 -2.63311809E-04 -1.26042023E-13  1.46964362E-13 -1.18030709E-04
  2.32023719E-13  1.53396752E-14  5.34929148E-03 -2.10682944E-13 -2.19067017E-13
 -5.06045261E-02  1.55855798E-13  6.74820774E-14  8.35652369E-03 -8.33197409E-14
  6.22316431E-14  3.54326759E-03  2.19902157E-14 -1.13691073E-13 -3.30418890E-04
  9.63987710E-14  1.35601940E-14  1.05347382E-01 -3.32491535E-14  5.29211728E-03
  7.83057076E-04  1.59448308E-13 -1.45257739E-02  2.63868100E-03 -1.40367227E-13
  1.49516713E-02 -1.09851031E-02  5.62985447E-14 -2.80927914E-01 -9.89088858E-02
  9.93580667E-14 -3.41773336E-02 -8.57307922E-03 -7.71003388E-15 -6.31279905E-03
 -5.77397579E-03  9.01010104E-14 -7.46907851E-03  2.12968078E-10 -1.31397068E-13
  6.96179812E-01 -7.39106359E-16 -3.49493276E-03  7.57620749E-04 -1.82560085E-14
  6.94814328E-03 -6.46549812E-03  1.86270110E-14 -3.22018987E-02 -2.57943799E-02
 -1.23717870E-14 -1.09153678E-01 -1.75873867E-01 -1.31698772E-14  9.20398593E-03
  1.87714069E-02  1.50671235E-14  4.96802835E-03 -3.55970860E-03 -4.34527684E-15
  3.73514477E-11  1.42336682E-03  1.26508825E-14 -1.63857111E-10  7.12958082E-01
  8.78658260E-06  1.20245506E-13 -1.44391628E-13 -8.40686564E-04 -2.24448111E-13
 -1.55217876E-14 -3.91398710E-03  2.09397462E-13  2.12445183E-13  5.47902129E-03
 -1.56208838E-13 -5.78849343E-14  4.51103707E-03  9.25552987E-14 -6.24199485E-14
  9.96839209E-05 -2.74971172E-14  1.13551168E-13  5.34929176E-03 -9.50713651E-14
 -1.73688720E-14 -5.06045263E-02  1.25687220E-13 -1.04447000E-14  1.27388887E-01
 -6.76112980E-15 -1.69103557E-02  5.02148311E-03  2.45218305E-14  2.84730181E-02
 -2.37894192E-04 -2.06015163E-14 -1.93985322E-02 -4.66785682E-03  5.62559549E-15
 -3.49502820E-02  8.41243748E-04  1.59128086E-14 -2.00618457E-02 -3.24476617E-03
  3.25838132E-15  1.03465864E-02  8.01031514E-03  1.65429546E-14  1.49516711E-02
 -3.22018988E-02 -1.53860241E-14 -2.80927914E-01  1.09153679E-01  1.62907511E-14
  7.01324191E-01  1.04994002E-14 -5.53090047E-03 -5.93236271E-03 -3.88175821E-14
  9.07500319E-03 -8.09995236E-04  3.33141032E-14 -4.66785681E-03 -1.20595296E-02
 -6.48984584E-15 -8.41244180E-04  3.00071757E-02 -2.99723057E-14 -8.08305562E-03
 -1.13918745E-03  4.33511199E-15 -6.12072873E-05  1.01237891E-02 -5.00760788E-15
 -1.09851033E-02 -2.57943798E-02  3.65746870E-14  9.89088857E-02 -1.75873868E-01
 -3.37207028E-14 -3.29763683E-02  6.41102512E-01  9.96836850E-05 -9.49356958E-14
  9.02511903E-14  4.51103773E-03  1.98560882E-13  3.22439317E-15  5.47902038E-03
 -1.41937148E-13 -1.25996584E-13 -3.91398692E-03  1.32735255E-13  5.94970450E-14
 -8.40687055E-04 -3.98887814E-14  4.38607755E-14  8.78634600E-06  5.31956332E-14
 -4.95888336E-14 -5.06045260E-02  4.36185141E-14  8.23828687E-15  5.34929184E-03
 -1.69545117E-13  1.08474924E-14 -5.71654999E-02 -3.26287332E-14  1.53198340E-14
  1.27388888E-01 -7.59602416E-15  1.03465861E-02 -8.01031513E-03  6.43319706E-14
 -2.00618454E-02  3.24476608E-03 -7.73356108E-14 -3.49502821E-02 -8.41243789E-04
  5.13342246E-14 -1.93985320E-02  4.66785701E-03  3.87451960E-14  2.84730181E-02
  2.37894287E-04 -1.02535876E-14 -1.69103557E-02 -5.02148333E-03  2.89520264E-14
 -2.80927914E-01 -1.09153678E-01 -8.82883428E-14  1.49516711E-02  3.22018984E-02
  9.15928168E-14 -1.05150603E-01  3.38787007E-03 -5.89814038E-14  7.01324191E-01
 -1.07328701E-14  6.12070809E-05  1.01237888E-02  6.56779408E-14  8.08305599E-03
 -1.13918728E-03 -6.55430100E-14  8.41243831E-04  3.00071757E-02  2.47244517E-14
  4.66785715E-03 -1.20595300E-02  4.54783965E-14 -9.07500325E-03 -8.09995024E-04
 -1.84072758E-14  5.53090079E-03 -5.93236265E-03  3.83466847E-14 -9.89088860E-02
 -1.75873867E-01 -4.84318346E-14  1.09851032E-02 -2.57943799E-02  4.59178945E-14
 -3.38786990E-03 -2.78756269E-01 -6.62969471E-14  3.29763680E-02  6.41102512E-01
 -1.26600943E-04 -2.25175726E-14  2.46671673E-14 -5.07180050E-04  3.69353777E-14
  5.09670937E-15  4.51103775E-03 -3.52381631E-14 -3.47006623E-14 -8.40686626E-04
  2.14754691E-14  6.23597966E-15  7.86252539E-04 -1.33949348E-14  9.01584536E-15
 -1.00545334E-04 -3.18960399E-15 -2.14387409E-14  8.35652379E-03  2.63134989E-14
  1.22774017E-14 -1.18030907E-04 -1.63893874E-14  1.09445506E-15  5.84220417E-03
 -3.18335271E-15 -7.29064148E-15 -5.98323466E-02 -2.21743916E-14 -4.98050263E-15
  1.12752740E-01 -2.95967593E-15 -1.07372221E-02  5.00543690E-03  2.09444332E-14
  2.89233313E-02  4.40122269E-03 -2.47260578E-14 -2.00618453E-02 -8.08305568E-03
  1.10612948E-14  2.84730178E-02 -9.07500328E-03  1.45912973E-14 -4.53025463E-02
 -2.01390430E-03 -1.07012295E-14  2.48032165E-02  1.55595065E-02  1.21106203E-14
 -3.41773341E-02  9.20398603E-03 -1.39107005E-14 -1.45257738E-02 -6.94814332E-03
  2.02220570E-14 -3.91181299E-03  1.39296437E-02 -2.16059260E-14 -2.15197544E-01
  4.59580557E-02 -1.77039332E-15  6.41897788E-01 -4.68656452E-15  3.26566283E-03
 -2.48185606E-03  3.28041752E-14 -4.40122266E-03  1.63151758E-03 -3.50338823E-14
 -3.24476617E-03 -1.13918715E-03  1.97249733E-14  2.37894229E-04 -8.09995189E-04
  2.18530331E-14 -2.01390429E-03 -5.49288183E-04 -2.87995067E-15  1.42181831E-03
  2.42460376E-03  1.05800255E-14 -8.57307906E-03  1.87714068E-02 -4.25703109E-14
 -2.63868110E-03 -6.46549814E-03  4.09613163E-14  3.00931341E-02 -1.58113422E-02
 -2.37055814E-14  8.40133727E-02 -1.69867049E-01 -9.11003009E-15  6.91782406E-02
  7.30285739E-01  3.28560958E-05  9.16942314E-15 -8.17092983E-15 -1.74057746E-05
 -1.93822485E-14 -8.38808974E-16 -2.13118274E-04  1.30221340E-14  9.90148456E-15
  1.64409638E-04 -1.23510130E-14 -1.37330030E-15 -1.16729520E-05  3.23385711E-15
 -4.46747275E-15  1.20555439E-05 -5.04071867E-15  4.71944725E-15 -2.73998668E-03
  6.83014240E-16 -1.72695654E-15  3.91385933E-04  2.24851487E-14 -2.44799130E-15
  4.95901269E-03  2.79991052E-15 -1.72842896E-15  2.84625398E-03  4.30747327E-15
  8.04128282E-15 -3.42615903E-02  2.66441393E-15  2.52149708E-15  2.32978338E-02
 -9.82170342E-15 -9.12723305E-05  7.84580477E-05  6.19607412E-14  2.54880400E-04
  3.57492639E-05 -6.38393799E-14 -2.52252756E-04 -3.71842825E-04  3.22839095E-14
  5.72676006E-04 -7.00249201E-05  4.26622903E-14 -4.93879779E-04 -4.86582867E-05
 -1.12084363E-14  2.70907757E-04  1.24166076E-04  2.22395820E-14  1.92003891E-03
  1.61652054E-03 -6.69923481E-14  3.45865653E-04  1.46385251E-03  6.63861374E-14
 -5.30776504E-03  5.85233731E-04 -4.94798366E-14  3.21949185E-03  2.78795249E-02
 -9.69634146E-15 -6.01217678E-02  4.44651215E-04  5.26676246E-15  5.94437696E-02
  5.40715306E-15 -7.24712657E-05 -4.14146121E-05 -2.92917064E-14  1.57556980E-04
 -6.17828045E-05  2.83279127E-14  2.86985614E-04  1.99483033E-04 -1.40826934E-14
 -2.49982279E-04  1.40592300E-04 -1.92693964E-14  1.77622225E-04  7.18458984E-05
 -8.62509847E-16 -5.32968429E-05  3.12270897E-05 -1.16633647E-14 -1.80966830E-03
  6.79483609E-04  3.62425738E-14 -5.08580832E-04 -7.44373687E-04 -3.23220429E-14
  2.73337556E-03  1.03809100E-03  2.40874390E-14 -1.46335735E-03 -1.28123250E-02
  8.75829504E-15 -3.61225939E-04 -3.35663041E-01 -1.89256594E-15  7.57314466E-04
  3.57573487E-01 -8.29270372E-06  4.80075339E-14 -5.92426271E-14 -1.26601102E-04
 -9.42079067E-14 -5.58066018E-15  9.96840178E-05  8.14177704E-14  8.10901042E-14
  8.78645291E-06 -6.06473402E-14 -2.51313751E-14 -1.00545430E-04  3.22315663E-14
 -2.54596960E-14  9.43589478E-05 -8.93613812E-15  4.29981028E-14  3.54326749E-03
 -5.49216409E-14 -1.76422786E-14 -2.63311707E-04  5.88650500E-14 -3.36241466E-15
 -6.72729983E-03  1.07796383E-14  1.12420398E-15  7.97136546E-03  4.97228657E-14
  2.56763368E-14 -4.62588451E-02  5.49276193E-15  1.55966326E-14  3.64614457E-03
  2.60626505E-14 -1.57605483E-14  1.02641150E-01  3.09325091E-15  3.83794819E-03
  2.14407321E-03 -9.89085271E-15 -1.07372223E-02 -3.26566291E-03  8.73827017E-15
  1.03465861E-02 -6.12076063E-05 -8.78030893E-16 -1.69103555E-02  5.53090086E-03
 -5.81609319E-15  2.48032166E-02  1.42181832E-03  8.48122194E-16 -1.68915987E-02
 -9.04291998E-03 -1.18085578E-14 -6.31279880E-03  4.96802848E-03  3.38012414E-15
  5.29211735E-03  3.49493240E-03 -8.28031761E-15  2.10937815E-03 -8.99644489E-03
  2.47031531E-14 -5.55472942E-02  1.14149468E-02 -7.07543142E-15 -3.18997121E-01
 -1.49060578E-01 -2.28189378E-15  4.72030120E-03  2.35615218E-03 -1.44463702E-15
  7.56232905E-01  2.41986641E-14 -2.14407306E-03  1.14873911E-02 -1.70539083E-13
 -5.00543697E-03 -2.48185600E-03  1.81004780E-13  8.01031526E-03  1.01237889E-02
 -9.27642452E-14 -5.02148295E-03 -5.93236249E-03 -1.18544223E-13  1.55595062E-02
  2.42460369E-03  4.41211942E-14 -9.04291979E-03 -1.91202793E-02 -6.17495018E-14
 -5.77397600E-03 -3.55970834E-03  1.72165542E-13 -7.83057421E-04  7.57620909E-04
 -1.75660143E-13  2.83988280E-03 -1.41445418E-02  1.34004102E-13 -1.53049404E-03
  4.50865699E-02  2.50708165E-14 -1.06136873E-01 -1.92346243E-01 -1.36904080E-14
 -2.96880890E-02 -1.26417077E-02 -6.45212587E-14  4.45984485E-03  6.47954868E-01
  9.43589385E-05  5.36203163E-15 -9.47090145E-15 -1.00545183E-04 -6.95961442E-15
 -1.74514127E-15  8.78614706E-06  1.07261409E-14  1.35524048E-14  9.96840778E-05
 -4.44226013E-15  1.10584521E-15 -1.26601104E-04  6.79865352E-15 -2.26569841E-15
 -8.29294896E-06  5.37130842E-15  7.71203072E-15 -2.63311795E-04  1.70532894E-15
  4.49171555E-15  3.54326745E-03 -2.15523018E-14  7.54191606E-16  7.97136538E-03
  2.02026806E-16 -6.07574120E-15 -6.72729946E-03 -8.81744278E-16 -3.62078776E-15
  7.21633920E-03 -2.25131039E-15  4.29417830E-15  6.68283295E-03  2.36207143E-15
 -2.47804959E-15 -5.04168178E-02  4.72293867E-15 -7.11170516E-15  1.02641150E-01
 -6.25450599E-14 -1.68915990E-02  9.04291996E-03  3.91812608E-13  2.48032172E-02
 -1.42181824E-03 -3.99616808E-13 -1.69103558E-02 -5.53090098E-03  2.05390356E-13
  1.03465861E-02  6.12073164E-05  2.70139596E-13 -1.07372221E-02  3.26566276E-03
 -6.59882521E-14  3.83794844E-03 -2.14407300E-03  1.40846775E-13  5.29211682E-03
 -3.49493254E-03 -4.22216493E-13 -6.31279881E-03 -4.96802817E-03  4.14279856E-13
 -5.55472942E-02 -1.14149463E-02 -3.03498149E-13  2.10937823E-03  8.99644475E-03
 -6.94996870E-14  4.06352560E-03 -2.71088948E-02  2.84650229E-14 -4.99541219E-03
 -3.21037750E-03  1.65100543E-13 -1.14025341E-01 -1.52138263E-02  1.29681569E-14
  7.56232906E-01 -1.08638729E-14  9.04291995E-03 -1.91202795E-02  6.77002282E-14
 -1.55595063E-02  2.42460390E-03 -6.58014686E-14  5.02148317E-03 -5.93236237E-03
  3.05210311E-14 -8.01031547E-03  1.01237886E-02  4.42641140E-14  5.00543727E-03
 -2.48185604E-03 -8.00835641E-15  2.14407290E-03  1.14873911E-02  3.00237326E-14
  7.83057090E-04  7.57620640E-04 -6.76239776E-14  5.77397615E-03 -3.55970825E-03
  6.37247097E-14  1.53049428E-03  4.50865698E-02 -6.26450297E-14 -2.83988247E-03
 -1.41445414E-02 -5.64765278E-15 -2.69715349E-02 -3.77188920E-02  5.74621832E-15
 -1.17659234E-03  1.15257183E-03  2.45704655E-14  1.52138264E-02 -2.92429188E-01
  9.77236772E-16 -4.45984464E-03  6.47954868E-01 -1.00545578E-04 -1.29970264E-13
  1.49177745E-13  7.86252249E-04  2.39719079E-13  1.33089146E-14 -8.40686339E-04
 -2.10345363E-13 -2.08914765E-13  4.51103653E-03  1.62409826E-13  7.48527032E-14
 -5.07179176E-04 -8.18680504E-14  6.12987208E-14 -1.26601008E-04  2.49589795E-14
 -1.11624524E-13 -1.18030932E-04  8.41872277E-14  3.96476854E-15  8.35652412E-03
 -1.26490295E-13  6.59470519E-15 -5.98323459E-02 -2.72172207E-14  4.46806537E-14
  5.84220433E-03 -7.94492488E-14 -5.13985346E-14 -1.91513258E-03 -1.42963464E-14
 -4.14496031E-14  2.08545490E-04 -6.71959592E-14  3.68836777E-14  7.21633940E-03
  2.19395082E-15  1.73369318E-13 -4.62588449E-02 -4.30424311E-13 -6.65852370E-14
  1.12752739E-01  1.01188103E-13  2.48032171E-02 -1.55595066E-02 -6.41126856E-13
 -4.53025469E-02  2.01390445E-03  6.53866585E-13  2.84730182E-02  9.07500366E-03
 -3.28737773E-13 -2.00618455E-02  8.08305568E-03 -4.44108854E-13  2.89233310E-02
 -4.40122269E-03  1.19647677E-13 -1.07372224E-02 -5.00543709E-03 -2.45310707E-13
 -1.45257734E-02  6.94814290E-03  6.66027467E-13 -3.41773342E-02 -9.20398593E-03
 -6.58404805E-13 -2.15197544E-01 -4.59580563E-02  5.19943165E-13 -3.91181266E-03
 -1.39296434E-02  1.04200812E-13  1.27126882E-02 -7.76041688E-03 -5.00330866E-14
 -1.36386852E-04  1.98939254E-04 -2.64724307E-13  4.06352577E-03  2.69715346E-02
 -1.96227249E-14 -3.18997121E-01  1.06136872E-01  6.83568961E-13  6.41897788E-01
 -1.05178159E-14 -1.42181832E-03  2.42460388E-03  5.74422744E-14  2.01390427E-03
 -5.49288216E-04 -6.00573209E-14 -2.37894258E-04 -8.09995655E-04  3.33413849E-14
  3.24476631E-03 -1.13918710E-03  4.09403451E-14  4.40122249E-03  1.63151772E-03
 -1.00195888E-14 -3.26566290E-03 -2.48185613E-03  2.07479399E-14  2.63868103E-03
 -6.46549807E-03 -6.78604669E-14  8.57307923E-03  1.87714068E-02  6.94996758E-14
 -8.40133728E-02 -1.69867048E-01 -4.39471192E-14 -3.00931344E-02 -1.58113421E-02
 -1.01436013E-14  7.76041725E-03  2.54361395E-03  3.71876713E-15  2.28450341E-04
  4.53448241E-04  2.46825773E-14  2.71088947E-02 -3.77188919E-02  5.00036195E-16
  1.49060578E-01 -1.92346243E-01 -6.53538983E-14 -6.91782402E-02  7.30285739E-01
 -2.29986701E-04  1.43934133E-14 -1.59941131E-14 -2.99171500E-03 -2.64550648E-14
 -2.00003426E-15  3.86463005E-03  2.38817320E-14  2.31424916E-14  4.90770944E-03
 -1.82810341E-14 -7.79393112E-15  2.69990827E-04  1.03442594E-14 -7.56170004E-15
  1.24068881E-04 -3.46598145E-15  1.25003634E-14 -3.30156879E-02 -9.47280959E-15
 -2.65370393E-15  3.54611155E-04  1.55873270E-14 -2.89832597E-15  4.90770944E-03
  2.07183271E-15 -4.32835570E-15  3.86463000E-03  8.90541412E-15  7.75653916E-15
 -2.99171494E-03  2.63914808E-15  3.92427414E-15  3.26306636E-04  7.49011152E-15
 -3.13767757E-15 -2.29986731E-04 -1.08048734E-15 -2.08141341E-14  1.24068896E-04
  4.75343387E-14  7.49385532E-15  2.69990779E-04 -7.68498861E-14  6.92592690E-15
  2.12999845E-02  8.81500252E-15 -8.69950506E-05 -1.48740971E-04 -5.01407166E-14
  1.88134233E-03  1.61971901E-03  4.77086352E-14  3.33113808E-03  2.86135570E-02
 -2.02680213E-14 -5.03506634E-03  6.08687598E-04 -3.44668290E-14  3.67558380E-04
  1.44193678E-03  6.77033999E-15  1.69252051E-04  4.00166739E-05 -2.99096240E-14
 -5.99668014E-02 -6.74823590E-11  4.24933088E-14 -2.41857379E-04  4.16694172E-12
 -4.09559171E-14 -5.03506634E-03 -6.08687554E-04  5.66292522E-14  3.33113804E-03
 -2.86135570E-02  4.23513944E-15  1.88134246E-03 -1.61971898E-03 -5.46897795E-15
 -3.22850611E-04  8.78752520E-04 -1.75947114E-14 -8.69951033E-05  1.48741055E-04
  2.12435466E-15  1.69252081E-04 -4.00167933E-05  4.53082590E-14  3.67558422E-04
 -1.44193681E-03 -6.31152898E-15  6.02352316E-02  4.34978118E-15  3.21296918E-04
  7.52741040E-06 -1.89688999E-14 -1.99331826E-03  8.21628637E-04  1.61802059E-14
 -1.19399061E-03 -1.35231080E-02 -6.84222747E-15  2.62594072E-03  1.29744129E-03
 -1.21003491E-14 -2.74359156E-04 -8.36470533E-04 -2.64416480E-15 -2.26819282E-04
  1.75751209E-04 -1.15888485E-14  2.56784206E-11 -3.32499936E-01  2.24476761E-14
 -3.28448702E-11  3.37072592E-04 -1.94094708E-14 -2.62594068E-03  1.29744124E-03
  2.12978346E-14  1.19399062E-03 -1.35231080E-02  3.78749920E-15  1.99331817E-03
  8.21628662E-04 -1.58367405E-15 -8.54537000E-04  5.57825118E-04 -1.05777236E-14
 -3.21296887E-04  7.52745272E-06 -8.34241038E-16  2.26819243E-04  1.75751192E-04
  2.41780487E-14  2.74359166E-04 -8.36470534E-04 -1.08289544E-15  6.08950840E-12
  3.55475333E-01 -3.06648182E-02  8.82269134E-15 -6.06576711E-15  4.59543532E-03
 -1.68137343E-14  1.53911599E-15  6.77817427E-03 -5.19910330E-15  4.59098205E-14
 -7.24259784E-04 -3.78385343E-14 -3.22899863E-14  2.40784002E-03  1.61185889E-14
 -7.94424170E-15  2.76528889E-03 -9.58304890E-15 -5.73902084E-16 -2.08065115E-04
  4.47978321E-14  1.24692150E-14  1.15508243E-04  3.63661593E-14  2.68192094E-15
  1.59028996E-04 -1.96962790E-14 -3.31853322E-14 -3.07772586E-04 -8.91642796E-14
  3.85615568E-14  2.12576087E-04 -6.97342528E-14 -1.02895346E-13  9.31550242E-06
  2.65160500E-14  3.96812241E-15 -4.43194242E-05  1.12137553E-13  7.67742946E-14
  2.63906195E-06 -1.58511936E-13  1.18213425E-13 -1.77732665E-04  1.57609837E-13
 -1.32425297E-13  5.62916723E-05 -6.74329663E-15 -4.56363202E-15  2.02897368E-02
 -5.22178450E-15 -2.71267594E-01 -1.19037991E-01  1.40973856E-14 -2.05174141E-02
 -1.62091852E-02 -9.94777581E-15 -1.87239512E-03  4.38593418E-03  2.13309789E-14
  3.09405899E-04  5.12564722E-04  3.94923759E-15  9.58271756E-04  6.09421678E-04
  6.56996132E-15  4.03770033E-03  2.29751288E-03  4.85398212E-15 -7.95605644E-04
 -1.34901579E-03 -4.50681586E-14 -2.13040913E-05 -1.69455900E-05  8.96504645E-14
  2.00160644E-04  1.93413570E-04 -4.59165426E-14 -3.14055418E-04  2.61762596E-04
 -8.44108794E-14 -8.92865360E-05 -1.86670669E-04  3.24566089E-14  7.85212378E-06
  1.90633543E-05  1.43838610E-13 -1.19143316E-04 -5.89073002E-05  3.04708849E-14
  9.83091084E-05  1.88509733E-04 -6.35659660E-14 -6.56863430E-05 -5.47281616E-06
  5.44453780E-15 -3.54261432E-06  6.13516918E-05  2.52294696E-15  2.87682603E-01
 -5.07289832E-15 -1.19684547E-01 -1.28112549E-01  2.72272936E-14  1.57143242E-02
  1.24101826E-02 -2.29023396E-14  2.61593399E-03 -1.72581139E-03  9.39911267E-15
  7.91737662E-04 -5.82277818E-04  1.85953138E-14  2.26254702E-03 -5.62929558E-03
 -2.09643493E-15 -2.94630583E-02 -1.08165697E-02  1.28491632E-14  5.98607697E-04
  8.01131473E-04 -1.88619209E-14 -1.21582060E-04  3.18892085E-04  3.22555232E-15
  3.78440538E-04  2.24508710E-06 -2.74408948E-14 -1.23388993E-04 -1.65852761E-04
  3.37177747E-14  1.07657060E-04 -5.02400275E-05 -3.63522178E-15 -4.61698762E-06
  1.05427597E-05 -3.14929195E-14 -1.56226911E-04  2.06174012E-04 -9.32055648E-15
  4.33302043E-04 -6.27831819E-05 -7.59487309E-15 -3.97265556E-04  1.61933722E-05
  1.10845680E-15 -1.78666012E-05 -2.81788380E-06  4.75311837E-15  1.28429945E-01
  1.31997556E-01  3.64614480E-03  4.73168645E-15 -6.84099434E-15 -3.42615905E-02
 -5.66139917E-15 -9.74133474E-16  2.84625420E-03  8.47304416E-15  1.49786870E-14
  4.95901228E-03 -4.43521822E-15 -3.61286341E-15  2.08545898E-04  4.94132621E-15
 -3.46140844E-15  6.68283278E-03  2.65087261E-15  8.36600085E-15 -2.73998692E-03
 -1.14986544E-14 -2.72412825E-15  3.91386045E-04 -8.92890081E-15  5.80182294E-16
  1.64409514E-04 -3.17176437E-16  1.12202693E-15 -2.13118076E-04  7.28935507E-15
 -3.17019003E-15 -1.74059660E-05 -1.62290957E-15  1.75693643E-15 -5.90711470E-07
  2.53227775E-15 -2.35063909E-15  3.28561193E-05  2.23849639E-15 -3.85899333E-15
  1.20556095E-05  1.72721828E-14  2.40301643E-15 -1.16727868E-05 -2.07878087E-14
  2.58513344E-15  3.26306592E-04  8.79330702E-16 -6.47391747E-16 -4.18609223E-03
 -2.16977472E-15 -2.34373185E-16  2.32978338E-02 -5.36819347E-15  4.72030112E-03
  2.96880889E-02  9.83720788E-15 -6.01217675E-02 -4.44651224E-04 -1.18079019E-15
  3.21949176E-03 -2.78795247E-02 -6.33017237E-15 -5.30776506E-03 -5.85233801E-04
  5.46509568E-15 -1.36386694E-04 -2.28450403E-04  8.51918937E-15 -4.99541225E-03
  1.17659257E-03  2.27472392E-14  1.92003894E-03 -1.61652047E-03  1.65625707E-15
  3.45865505E-04 -1.46385242E-03 -5.85996408E-15  5.72675966E-04  7.00247827E-05
 -3.63453206E-14 -2.52252681E-04  3.71842786E-04  4.84623300E-15  2.54880310E-04
 -3.57493534E-05  3.21062776E-15 -1.95008433E-05  7.40756919E-06  1.63110112E-15
 -9.12723333E-05 -7.84581300E-05 -4.83309136E-15  2.70907838E-04 -1.24166039E-04
 -2.51373329E-15 -4.93879731E-04  4.86583807E-05 -5.36685507E-16 -3.22850561E-04
  8.54537000E-04  4.47871311E-15  1.04679311E-03 -3.51045636E-04 -2.45938121E-15
  5.94437695E-02 -4.84212157E-15 -2.35615214E-03 -1.26417079E-02  2.19139612E-14
  3.61226064E-04 -3.35663041E-01 -1.42895421E-14  1.46335723E-03 -1.28123249E-02
  3.01672079E-15 -2.73337544E-03  1.03809089E-03  1.27724311E-14 -1.98939184E-04
  4.53448269E-04  3.77661376E-15  3.21037743E-03  1.15257185E-03  1.84163353E-14
  1.80966829E-03  6.79483702E-04 -1.43264868E-14  5.08580775E-04 -7.44373613E-04
  9.25075144E-15  2.49982222E-04  1.40592278E-04 -3.26147512E-14 -2.86985552E-04
  1.99483058E-04  1.80984846E-16 -1.57557044E-04 -6.17828394E-05  2.91028583E-15
 -7.40750553E-06  2.70242616E-05  5.96459071E-15  7.24712466E-05 -4.14147269E-05
 -2.21161608E-15  5.32968881E-05  3.12270917E-05 -1.67747098E-14 -1.77622208E-04
  7.18459013E-05  1.16714041E-15 -8.78752519E-04  5.57825116E-04  5.28894666E-15
  2.54574907E-04  9.82566516E-04 -7.85237433E-16 -7.57314536E-04  3.57573487E-01
  6.68283297E-03 -5.02527646E-15  3.18726615E-15  2.08545481E-04  1.24109391E-14
  1.40017919E-16  4.95901262E-03 -6.02494066E-15 -4.39821132E-15  2.84625402E-03
  7.72104745E-15 -1.72784061E-15 -3.42615904E-02 -2.78903129E-15  1.73444856E-15
  3.64614457E-03  5.00417270E-15  7.88222731E-17  3.91386064E-04 -7.51140277E-15
  2.21106931E-15 -2.73998672E-03 -1.99220623E-14  5.09795964E-15 -2.13118169E-04
 -1.82033655E-16  2.38713992E-16  1.64409478E-04 -1.87638170E-16 -9.97385302E-15
 -1.16728690E-05 -4.17941881E-15  1.77658440E-16 -2.75695506E-05 -2.52792625E-15
 -1.11504631E-15  1.20555010E-05  2.77133150E-15  1.18739501E-14  3.28561613E-05
 -1.39412520E-14 -2.90462035E-15 -1.74058622E-05  3.22278034E-14 -1.10643258E-15
 -3.64400617E-04  4.71026227E-15 -6.01883147E-16  2.99029567E-04 -2.09628780E-15
 -2.01797323E-15 -1.05244154E-03 -2.02960854E-15 -1.42638432E-15  2.32978337E-02
  1.79697744E-15 -4.99541219E-03 -1.17659251E-03 -1.22526446E-15 -1.36386770E-04
  2.28450348E-04 -1.29674786E-15 -5.30776503E-03  5.85233893E-04  1.08645325E-15
  3.21949185E-03  2.78795247E-02  3.35035367E-16 -6.01217677E-02  4.44651261E-04
 -7.58301050E-15  4.72030113E-03 -2.96880890E-02 -2.41167625E-15  3.45865610E-04
  1.46385251E-03  5.87833999E-15  1.92003891E-03  1.61652042E-03 -1.91265688E-15
 -2.52252674E-04 -3.71842782E-04  3.93383347E-15  5.72675921E-04 -7.00249223E-05
  1.31725495E-15 -4.93879853E-04 -4.86583196E-05  1.54980305E-16  1.23848131E-05
 -3.40963794E-05 -2.95674734E-15  2.70907914E-04  1.24166104E-04 -1.36298372E-15
 -9.12724364E-05  7.84580458E-05  6.70671430E-15  2.54880428E-04  3.57493489E-05
  2.67975637E-16 -3.90118442E-04  2.27636134E-04 -2.17609662E-15  7.82428712E-05
 -1.50875995E-03 -1.06743628E-15  2.42502561E-04 -1.96390688E-05 -1.23776818E-15
  5.94437696E-02  2.18409815E-15 -3.21037736E-03  1.15257181E-03 -1.09778647E-15
  1.98939192E-04  4.53448279E-04 -4.45600741E-15  2.73337543E-03  1.03809079E-03
  6.94042101E-15 -1.46335727E-03 -1.28123249E-02 -5.35622183E-16 -3.61226098E-04
 -3.35663041E-01 -6.94313728E-15  2.35615214E-03 -1.26417079E-02 -1.14586180E-14
 -5.08580801E-04 -7.44373699E-04 -4.92228014E-15 -1.80966830E-03  6.79483670E-04
  9.04786821E-15  2.86985688E-04  1.99482978E-04  1.60244418E-14 -2.49982362E-04
  1.40592402E-04 -2.46660033E-15  1.77622246E-04  7.18459245E-05 -1.28199433E-15
 -3.40963620E-05  4.38465499E-06  7.01468653E-16 -5.32967545E-05  3.12271185E-05
  2.72115935E-15 -7.24713863E-05 -4.14146226E-05 -2.52291001E-15  1.57557044E-04
 -6.17828264E-05  1.04309165E-15  2.33448994E-04 -1.28410337E-04 -1.72623445E-15
  1.72569971E-04 -7.25585617E-04  1.71762310E-15  1.96391055E-05 -1.03965159E-04
  1.70043655E-16  7.57314503E-04  3.57573487E-01  2.76528887E-03  8.48807294E-15
 -9.40065642E-17  2.40784003E-03 -1.45371611E-14 -2.46132117E-15 -7.24259752E-04
  3.45489082E-15  4.93404442E-14  6.77817442E-03 -5.64640784E-14 -3.50254748E-14
  4.59543512E-03  3.28549603E-14 -9.28392176E-15 -3.06648182E-02 -1.31581194E-14
 -3.81993219E-15  1.15508228E-04  9.05254660E-15 -8.21389799E-15 -2.08065079E-04
  9.54442369E-14 -1.96529989E-14 -3.07772776E-04 -1.19129278E-13 -3.79404645E-14
  1.59029025E-04 -2.52188634E-14  5.27085978E-14 -1.77732672E-04  2.59524214E-13
  1.68026727E-13 -1.11369447E-06  7.11851808E-15 -1.45416505E-14  2.63911156E-06
 -2.03920937E-13 -1.79722721E-13 -4.43195027E-05  1.50072827E-13 -1.22597051E-13
  2.12576245E-04 -2.55131665E-13  1.62471139E-13  6.05418535E-05 -7.02478055E-15
 -1.47192381E-15 -1.43464317E-03 -1.23472141E-15  2.97117841E-15  2.99029544E-04
 -1.90748149E-15 -1.55056365E-16 -4.18609221E-03  2.61678703E-15  1.32630490E-15
  2.02897368E-02 -1.02009143E-15  4.03770045E-03 -2.29751283E-03  1.52001232E-15
  9.58271630E-04 -6.09421652E-04  1.11061841E-14  3.09405865E-04 -5.12564785E-04
 -1.04927312E-14 -1.87239516E-03 -4.38593402E-03  2.22810253E-15 -2.05174142E-02
  1.62091851E-02  5.66788992E-15 -2.71267593E-01  1.19037991E-01 -1.51766287E-14
 -2.13040404E-05  1.69455789E-05  5.77654619E-15 -7.95605653E-04  1.34901592E-03
  5.19013929E-16 -3.14055443E-04 -2.61762684E-04  4.23601436E-14  2.00160699E-04
 -1.93413592E-04  8.88587377E-16 -6.56863402E-05  5.47287446E-06 -1.64361127E-14
 -4.50035237E-06  1.88038263E-05  7.84249111E-14  9.83090735E-05 -1.88509755E-04
  4.62140738E-14 -1.19143323E-04  5.89072668E-05  3.73659758E-14 -8.92864716E-05
  1.86670626E-04  1.30757718E-15 -2.49855273E-05  5.29715884E-05  1.02575320E-15
  7.22917151E-04  4.24884711E-04 -9.06448513E-16  7.82428846E-05 -1.72570032E-04
 -4.12324811E-16  1.04679313E-03 -2.54574874E-04 -1.59762778E-15  2.87682603E-01
 -2.15328097E-15  2.94630582E-02 -1.08165697E-02 -2.82526527E-16 -2.26254691E-03
 -5.62929558E-03  7.94828446E-15 -7.91737704E-04 -5.82277753E-04 -1.01352206E-14
 -2.61593396E-03 -1.72581141E-03 -1.62934129E-16 -1.57143241E-02  1.24101825E-02
  7.46716059E-15  1.19684547E-01 -1.28112548E-01  1.13531847E-14  1.21581972E-04
  3.18892138E-04  6.59815581E-15 -5.98607864E-04  8.01131588E-04  6.16578665E-15
  1.23388910E-04 -1.65852817E-04  1.26906101E-14 -3.78440429E-04  2.24503214E-06
 -5.00082806E-14  3.97265562E-04  1.61932810E-05  7.30685559E-15 -8.33847927E-06
  3.28054192E-08  7.61613981E-14 -4.33302012E-04 -6.27831671E-05  2.48352691E-15
  1.56226794E-04  2.06174019E-04 -4.84125304E-14 -1.07656853E-04 -5.02399942E-05
 -2.92211999E-15 -6.57351115E-05  4.56598179E-05  2.02583569E-15 -4.24884695E-04
  1.11608448E-03 -3.31065560E-15  1.50875988E-03 -7.25585718E-04 -2.07825447E-15
  3.51045646E-04  9.82566514E-04 -2.83165576E-15 -1.28429945E-01  1.31997556E-01
  1.24068905E-04 -9.44683151E-15  9.58662182E-15  2.69990773E-04  1.46009678E-14
  3.38390969E-15  4.90770930E-03 -1.31930083E-14 -1.98278911E-14  3.86463003E-03
  1.05299118E-14  5.51171011E-15 -2.99171497E-03 -8.01910413E-15  7.28669193E-15
 -2.29986687E-04  1.70845405E-15 -1.01612446E-14  3.54611219E-04  7.55354430E-15
  3.15549793E-15 -3.30156879E-02 -6.99948333E-15  3.89249941E-15  3.86462998E-03
  1.07196850E-15  7.93872899E-16  4.90770950E-03 -5.79817064E-15 -4.64142612E-15
  2.69990614E-04 -2.02496365E-15 -6.87719266E-16 -3.64400613E-04 -4.92746795E-15
  1.84474804E-15  1.24069050E-04  3.24050912E-16  1.22075514E-14 -2.29986789E-04
 -2.94549566E-14 -6.36567901E-15 -2.99171494E-03  4.61023962E-14 -2.38621483E-15
 -6.85781701E-04  2.29623379E-15  2.63981809E-16  6.05418271E-05  2.93903736E-15
 -2.48423443E-15 -3.64400636E-04  1.99868382E-15 -5.23842540E-16  3.26306649E-04
 -4.07761145E-16 -1.72597447E-15  5.62916772E-05  2.31173376E-15  1.79964118E-15
  2.12999845E-02 -2.59528978E-15  1.69252012E-04 -4.00167099E-05  1.46092664E-14
  3.67558508E-04 -1.44193679E-03 -1.56938348E-14 -5.03506637E-03 -6.08687643E-04
  9.41160704E-15  3.33113809E-03 -2.86135570E-02  1.00134140E-14  1.88134233E-03
 -1.61971901E-03 -1.81868949E-15 -8.69950781E-05  1.48740985E-04  3.14371201E-15
 -2.41857385E-04 -1.68016561E-11 -1.97949345E-14 -5.99668014E-02  3.08139266E-11
  1.94598648E-14  3.33113803E-03  2.86135570E-02 -8.46196053E-15 -5.03506641E-03
  6.08687664E-04 -2.88893438E-15  3.67558580E-04  1.44193680E-03  5.82233728E-16
 -3.90118436E-04  2.33449033E-04  7.53106505E-15  1.69251954E-04  4.00166938E-05
  1.64965426E-15 -8.69950868E-05 -1.48741061E-04 -1.93612560E-14  1.88134243E-03
  1.61971906E-03  1.90192339E-15  2.01962609E-04  1.94272740E-11  3.81152994E-16
 -2.49855306E-05  6.57351551E-05  1.63382200E-15 -3.90118446E-04 -2.33449045E-04
  5.75103682E-16 -3.22850574E-04  8.78752558E-04  4.27926771E-15 -3.54263651E-06
  1.78666080E-05 -2.83655828E-15  6.02352316E-02 -3.23879484E-16  2.26819385E-04
  1.75751137E-04  2.38722416E-14  2.74359146E-04 -8.36470519E-04 -3.28819602E-14
 -2.62594072E-03  1.29744129E-03  2.37560260E-14  1.19399066E-03 -1.35231081E-02
  1.82679612E-14  1.99331808E-03  8.21628745E-04 -1.55120092E-14 -3.21296860E-04
  7.52738416E-06 -9.34412102E-15 -5.24618515E-11  3.37072544E-04 -3.35293565E-14
  6.27035068E-11 -3.32499936E-01  3.80641572E-14 -1.19399059E-03 -1.35231078E-02
  5.78017818E-15  2.62594077E-03  1.29744124E-03 -9.25067790E-15 -2.74359056E-04
 -8.36470406E-04 -2.73044999E-17  2.27636142E-04 -1.28410370E-04  1.05604510E-14
 -2.26819358E-04  1.75751147E-04  5.79770615E-15  3.21296940E-04  7.52749269E-06
 -2.98188774E-14 -1.99331833E-03  8.21628599E-04  4.96413980E-15 -1.08799251E-11
 -1.42522808E-04  1.19824706E-15 -5.29716080E-05  4.56598142E-05  3.69356342E-15
 -2.27636148E-04 -1.28410263E-04 -9.29831063E-16 -8.54536981E-04  5.57825096E-04
  3.93768942E-15 -6.13517141E-05 -2.81788504E-06 -4.68140842E-15 -1.24053759E-11
  3.55475333E-01 -4.43197316E-05  5.93278180E-14  1.22611765E-13  2.12576003E-04
 -5.88319740E-14  4.02395833E-15 -3.07772299E-04  2.94685658E-14  3.26589574E-16
  1.59028772E-04 -4.21583510E-14  1.45813549E-14 -1.77732675E-04 -2.32932282E-13
 -1.76882555E-13  2.63932363E-06  2.44359840E-13  1.22978548E-15 -2.08065202E-04
 -8.68539321E-15  1.19245498E-14  1.15508468E-04  2.79621473E-14 -4.40359846E-15
 -7.24260135E-04 -4.17263846E-15  1.16693159E-15  6.77817464E-03  3.36229723E-15
  1.81394002E-15  4.59543521E-03 -9.37073404E-16  3.95843001E-15 -4.18609221E-03
  2.07177956E-15 -2.40888181E-15 -3.06648184E-02  3.63837662E-15 -4.29181047E-15
  2.76528894E-03  1.26875047E-14  1.26318241E-15  2.40784010E-03 -1.74402198E-14
 -1.63932733E-15  5.62916722E-05 -7.18465882E-16 -1.41461658E-15 -6.64088883E-05
 -1.51894401E-13  1.76671554E-14  9.31549012E-06  2.45437578E-16  8.21823764E-16
 -1.11368007E-06  7.00448046E-15  1.61019268E-14  6.38195142E-05  1.20437961E-14
  1.34708563E-14  6.05418473E-05  2.44847730E-15  2.13329686E-15  2.02897368E-02
  8.30214261E-14 -1.19143278E-04  5.89074161E-05 -6.27184627E-15 -8.92866422E-05
  1.86670534E-04 -7.46351488E-14 -3.14055406E-04 -2.61762586E-04  1.46011764E-13
  2.00160728E-04 -1.93413605E-04 -4.63415311E-14 -6.56863184E-05  5.47280750E-06
 -5.38365319E-14  9.83090531E-05 -1.88509643E-04  2.53666220E-14 -7.95605598E-04
  1.34901580E-03 -5.23923103E-14 -2.13041165E-05  1.69454441E-05  4.42206271E-14
  3.09405900E-04 -5.12564889E-04 -4.25357648E-14 -1.87239527E-03 -4.38593414E-03
 -7.56906823E-16 -2.05174141E-02  1.62091852E-02  4.43284743E-15  1.04679309E-03
 -2.54574965E-04  7.69383198E-15 -2.71267593E-01  1.19037991E-01  1.24739576E-15
  4.03769988E-03 -2.29751278E-03 -3.15739677E-14  9.58271900E-04 -6.09421570E-04
  3.24350395E-15 -3.54264691E-06 -6.13516765E-05 -2.00721316E-14 -2.80236249E-05
  1.13402478E-05  8.37792405E-15  7.85211670E-06 -1.90633528E-05 -6.91921244E-16
 -4.50033016E-06  1.88038526E-05  1.15993856E-14 -1.87200222E-05  1.44355633E-05
 -3.15181514E-15 -2.49854897E-05  5.29715791E-05  1.14857327E-15  2.87682603E-01
  1.61176851E-15  1.56226880E-04  2.06173987E-04 -1.87668625E-14 -1.07657029E-04
 -5.02400097E-05  2.06812630E-14  1.23388980E-04 -1.65852766E-04 -1.06769735E-14
 -3.78440530E-04  2.24513699E-06 -1.38991127E-14  3.97265538E-04  1.61933223E-05
  9.09179443E-15 -4.33301988E-04 -6.27831771E-05 -5.46516087E-15 -5.98607731E-04
  8.01131503E-04  1.47900873E-14  1.21582037E-04  3.18892122E-04 -1.74659077E-14
 -7.91737687E-04 -5.82277709E-04  1.31721911E-14 -2.61593395E-03 -1.72581144E-03
  2.15214819E-15 -1.57143241E-02  1.24101826E-02 -1.62726768E-15  3.51045624E-04
  9.82566542E-04 -6.13366683E-15  1.19684547E-01 -1.28112549E-01  8.39838622E-16
  2.94630585E-02 -1.08165698E-02  1.43875359E-14 -2.26254705E-03 -5.62929562E-03
 -2.60831009E-15  1.78666249E-05 -2.81790536E-06 -8.35090384E-15 -1.13402429E-05
 -8.95791402E-06  2.36876089E-16  4.61699043E-06  1.05427629E-05  2.97880053E-15
 -8.33847565E-06  3.27611046E-08 -4.36003417E-15  1.44355644E-05 -2.45208966E-05
  1.85204823E-15 -6.57351586E-05  4.56598179E-05 -6.07656196E-16 -1.28429945E-01
  1.31997556E-01  2.63926228E-06 -9.68093052E-14  1.00380708E-13 -1.77732607E-04
  7.47242144E-14 -1.00351826E-13  1.59028604E-04  4.35776066E-14  3.65334189E-14
 -3.07772255E-04  7.69608693E-14 -9.38896722E-15  2.12576068E-04 -1.51118507E-13
 -2.13099344E-14 -4.43196929E-05  1.23745348E-13  2.53801701E-15  1.15508493E-04
 -3.33819994E-14  2.83656677E-15 -2.08065246E-04 -4.97608922E-14 -4.39838388E-15
  6.77817472E-03  1.99126703E-14 -1.86272168E-14 -7.24260060E-04  2.03341546E-14
  1.25718297E-14  2.40783999E-03 -1.16898989E-14 -7.35889713E-16  2.99029564E-04
 -2.56948367E-15  3.38325547E-16  2.76528903E-03  8.87437236E-15  1.74304683E-14
 -3.06648184E-02 -9.99956369E-15 -1.79200741E-14  4.59543517E-03  1.16533037E-14
 -4.51303058E-15  6.05418500E-05  5.68473752E-15 -3.67013271E-15  6.38195039E-05
  4.95733482E-15 -2.17449920E-14 -1.11369853E-06 -5.77514655E-15  2.15105729E-14
  9.31549723E-06  1.52914008E-15  5.72697024E-16 -6.64088718E-05 -1.54106040E-13
 -4.50578270E-14  5.62916781E-05  1.61985664E-15 -1.90994770E-15 -1.43464315E-03
 -4.57029733E-15  1.70428896E-15  2.02897368E-02 -1.11385161E-13  9.83090216E-05
  1.88509628E-04  2.91310966E-14 -6.56863083E-05 -5.47280883E-06 -8.54245117E-14
  2.00160699E-04  1.93413473E-04  2.15398875E-14 -3.14055413E-04  2.61762649E-04
  6.01234832E-15 -8.92865510E-05 -1.86670470E-04 -7.17853731E-14 -1.19143247E-04
 -5.89074142E-05 -3.33302275E-15 -2.13041122E-05 -1.69455026E-05 -3.44862512E-15
 -7.95605531E-04 -1.34901582E-03  5.95614787E-15 -1.87239509E-03  4.38593431E-03
  1.04508675E-14  3.09406030E-04  5.12564777E-04 -1.11261946E-15  9.58271547E-04
  6.09421719E-04 -1.13693961E-15  7.82429540E-05  1.72570013E-04  1.82441405E-15
  4.03770013E-03  2.29751261E-03  4.78293421E-15 -2.71267593E-01 -1.19037990E-01
 -9.52224317E-15 -2.05174143E-02 -1.62091854E-02 -2.95051643E-15 -2.49855492E-05
 -5.29715976E-05  1.74416861E-13 -1.87200260E-05 -1.44355712E-05  2.45326990E-14
 -4.50035105E-06 -1.88037670E-05 -9.29823146E-15  7.85208849E-06  1.90632897E-05
  9.51341722E-14 -2.80236321E-05 -1.13402305E-05 -2.36256338E-15 -3.54266507E-06
  6.13517196E-05  2.59492025E-15  7.22917181E-04 -4.24884719E-04  7.47955337E-16
  2.87682603E-01 -7.81650522E-14  4.33301990E-04 -6.27831954E-05 -2.45373713E-14
 -3.97265547E-04  1.61933778E-05  3.68115800E-14  3.78440466E-04  2.24502232E-06
 -4.55914550E-14 -1.23388987E-04 -1.65852749E-04  1.15931962E-14  1.07656938E-04
 -5.02399739E-05 -1.48093686E-14 -1.56226717E-04  2.06173924E-04 -2.84736285E-14
 -1.21582046E-04  3.18892039E-04  3.05395768E-14  5.98607787E-04  8.01131575E-04
 -2.24839128E-14  2.61593412E-03 -1.72581108E-03  4.59886373E-14  7.91737739E-04
 -5.82277933E-04 -1.70003642E-15  2.26254701E-03 -5.62929553E-03 -4.31711510E-15
 -1.50875994E-03 -7.25585696E-04 -7.78720250E-15 -2.94630584E-02 -1.08165697E-02
  2.79404171E-15 -1.19684547E-01 -1.28112549E-01  2.26898138E-14  1.57143240E-02
  1.24101824E-02 -1.07672294E-15  6.57351411E-05  4.56598052E-05  9.13965708E-14
 -1.44355885E-05 -2.45208911E-05  3.29524202E-15  8.33848095E-06  3.28211723E-08
 -7.66784880E-15 -4.61700649E-06  1.05427672E-05  2.17944057E-14  1.13402377E-05
 -8.95790440E-06 -1.26684691E-15 -1.78666263E-05 -2.81789671E-06  4.84281520E-16
  4.24884697E-04  1.11608448E-03  1.82265414E-15  1.28429945E-01  1.31997556E-01
  1.20554839E-05  3.52723991E-15  1.36010215E-15 -1.16726890E-05 -9.43415051E-15
 -2.56552393E-16  1.64409532E-04  1.10841815E-15 -5.58650013E-15 -2.13118143E-04
 -3.14289221E-15  1.86974017E-15 -1.74060093E-05 -3.16393550E-15 -1.33967510E-15
  3.28562853E-05 -5.96626653E-15 -3.12876643E-15  3.91385949E-04  9.15872299E-15
  1.16817021E-16 -2.73998683E-03  1.77153754E-14 -4.07139306E-15  2.84625405E-03
  1.69789089E-15  3.73063042E-16  4.95901242E-03 -1.16235132E-15  9.03982840E-15
  2.08545878E-04  2.21983572E-15 -2.31990602E-15 -1.05244156E-03  9.02751849E-16
  7.64364629E-16  6.68283282E-03 -2.62923910E-15 -5.37409244E-15  3.64614476E-03
  5.21250711E-15  4.28030346E-15 -3.42615905E-02 -1.67090395E-14 -3.09685147E-15
 -3.64400653E-04 -5.12647652E-15 -2.20453428E-17 -1.11367266E-06  2.07050301E-14
 -7.54926206E-16 -2.75695790E-05  5.21146547E-15  3.42624006E-15 -5.90730688E-07
  1.14629362E-15 -2.80813927E-15  9.31547776E-06 -6.79640136E-14  3.26600810E-14
  3.26306612E-04 -1.18198342E-15 -3.53138044E-15  2.99029517E-04  4.71536642E-15
 -1.13485568E-15 -4.18609223E-03 -3.04656478E-15 -5.30521447E-15  2.32978338E-02
  8.37221480E-15  2.70907786E-04 -1.24166047E-04 -3.14997636E-15 -4.93879901E-04
  4.86583441E-05 -2.75584087E-15  5.72675996E-04  7.00248408E-05  4.82359946E-15
 -2.52252755E-04  3.71842800E-04 -3.82313072E-15  2.54880383E-04 -3.57492978E-05
  2.13635281E-14 -9.12722448E-05 -7.84580554E-05  7.32609832E-15  3.45865584E-04
 -1.46385254E-03 -9.12959189E-15  1.92003898E-03 -1.61652046E-03  3.12954781E-15
  3.21949185E-03 -2.78795247E-02 -2.29923767E-14 -5.30776500E-03 -5.85233855E-04
  2.42583420E-15 -1.36386780E-04 -2.28450368E-04  1.68940345E-15  2.42502578E-04
  1.96390596E-05 -1.87859165E-14 -4.99541222E-03  1.17659251E-03  5.68051973E-15
  4.72030115E-03  2.96880890E-02  2.70611258E-15 -6.01217677E-02 -4.44651299E-04
  2.38476517E-15 -3.90118455E-04 -2.27636117E-04 -2.54960976E-15 -4.50035147E-06
  8.33846874E-06  2.74422678E-15  1.23848326E-05  3.40963468E-05 -4.01720293E-17
 -1.95008441E-05  7.40755467E-06  2.90600099E-14  7.85211001E-06  4.61698803E-06
  9.09302032E-16 -3.22850587E-04  8.54536961E-04  9.11659498E-15  7.82429185E-05
  1.50875992E-03 -9.57927392E-15  1.04679309E-03 -3.51045684E-04 -4.30173706E-15
  5.94437696E-02 -3.67557797E-14  5.32968601E-05  3.12272208E-05  1.36347688E-14
 -1.77622346E-04  7.18458634E-05 -3.17983805E-14  2.49982256E-04  1.40592416E-04
  1.33494966E-14 -2.86985694E-04  1.99483039E-04  3.51218746E-14 -1.57556915E-04
 -6.17828956E-05  2.40578528E-14  7.24711688E-05 -4.14145621E-05  2.41444259E-14
  5.08580904E-04 -7.44373662E-04 -2.67588539E-15  1.80966827E-03  6.79483539E-04
 -5.97949355E-15  1.46335717E-03 -1.28123253E-02 -3.05482501E-14 -2.73337565E-03
  1.03809089E-03  1.02866185E-15 -1.98939231E-04  4.53448179E-04  5.83164251E-15
 -1.96391744E-05 -1.03965132E-04 -3.80321514E-15  3.21037764E-03  1.15257200E-03
  4.87961404E-15 -2.35615252E-03 -1.26417079E-02 -1.34922109E-14  3.61226458E-04
 -3.35663041E-01  2.53839100E-15 -2.33448989E-04 -1.28410313E-04  3.46574219E-14
 -1.88037721E-05  3.28022734E-08  2.42286202E-15  3.40963903E-05  4.38462013E-06
 -1.40781683E-14 -7.40752964E-06  2.70242099E-05 -3.65422396E-14 -1.90632965E-05
  1.05427959E-05  7.19568183E-16 -8.78752485E-04  5.57825048E-04  2.20051646E-15
 -1.72570038E-04 -7.25585598E-04 -5.40989007E-15  2.54574942E-04  9.82566546E-04
  6.89408326E-15 -7.57314428E-04  3.57573487E-01
 
