# Supplementary material for: FCclasses3: Vibrationally‐resolved spectra simulated at the edge of the harmonic approximation
Source: J Comput Chem. 2022 Nov 15;44(4):626–43. doi: 10.1002/jcc.27027 (PMC10100349; doi:10.1002/jcc.27027)
Supplement: Supplementary file 2 — Appendix S2: Supporting Information [file JCC-44-626-s001.zip › Inputs_Section4.1/anthracene_gp_B3LYP_S1-f.fcc]

INFO
State file generated from file: anthracene_gp_B3LYP_S1-f.fchk (format: fchk)
 
GEOM      UNITS=ANGS
    24
Geometry from anthracene_gp_B3LYP_S1-f.fchk in xyz format (with filter: all)
C        0.00000000   3.70183794   0.69515466
C        0.00000000   2.47956526   1.39954183
C       -0.00000000   1.24413106   0.72197962
C       -0.00000000   1.24413106  -0.72197962
C        0.00000000   2.47956526  -1.39954183
C        0.00000000   3.70183794  -0.69515466
C       -0.00000000  -0.00000000   1.39719269
C       -0.00000000   0.00000000  -1.39719269
C       -0.00000000  -1.24413106  -0.72197962
C       -0.00000000  -1.24413106   0.72197962
C       -0.00000000  -2.47956526   1.39954183
H       -0.00000000  -2.48285867   2.48675299
C       -0.00000000  -3.70183794   0.69515466
C       -0.00000000  -3.70183794  -0.69515466
C       -0.00000000  -2.47956526  -1.39954183
H       -0.00000000  -0.00000000   2.48567944
H        0.00000000   4.63833877   1.24526509
H        0.00000000   2.48285867   2.48675299
H        0.00000000   2.48285867  -2.48675299
H        0.00000000   4.63833877  -1.24526509
H       -0.00000000   0.00000000  -2.48567944
H       -0.00000000  -4.63833877   1.24526509
H       -0.00000000  -4.63833877  -1.24526509
H       -0.00000000  -2.48285867  -2.48675299
 
ENER      UNITS=AU
 -5.39418051E+02
 
GRAD      UNITS=AU
 -1.30087045E-15  3.02897238E-05 -4.21518116E-05 -6.19723659E-17 -5.09770743E-05
  7.03597722E-05 -1.70898929E-15  2.69123720E-05 -7.31534185E-05 -2.86929523E-15
  2.69123720E-05  7.31534185E-05 -1.41074360E-15 -5.09770744E-05 -7.03597723E-05
 -8.54532563E-16  3.02897238E-05  4.21518116E-05 -9.53427273E-16 -3.59701730E-14
  4.88244635E-05 -1.37065006E-15  4.97680307E-15 -4.88244634E-05  3.14898473E-15
 -2.69123719E-05  7.31534186E-05  5.47573629E-16 -2.69123719E-05 -7.31534185E-05
  1.83805185E-15  5.09770744E-05  7.03597722E-05  1.99903122E-15 -3.11881337E-06
 -9.86959616E-06  2.86887304E-16 -3.02897238E-05 -4.21518116E-05 -2.62025595E-15
 -3.02897237E-05  4.21518116E-05 -2.08320964E-16  5.09770744E-05 -7.03597722E-05
 -4.16596676E-16 -9.84242650E-16 -1.05077082E-05 -5.76576992E-17  5.95867552E-06
 -3.84921606E-06  2.02642944E-15  3.11881337E-06 -9.86959615E-06  6.93256136E-16
  3.11881337E-06  9.86959615E-06  3.41154642E-16  5.95867551E-06  3.84921607E-06
  4.00659521E-16  8.64759653E-16  1.05077081E-05 -8.95793087E-16 -5.95867552E-06
 -3.84921606E-06 -8.34484668E-16 -5.95867552E-06  3.84921607E-06  4.28156140E-15
 -3.11881337E-06  9.86959615E-06
 
HESS      UNITS=AU
  1.13442373E-01 -1.01024018E-15  6.86235464E-01  3.63197286E-14  4.75634982E-02
  6.92303806E-01 -5.08762250E-02  1.02413082E-15 -1.03596529E-13  1.15560895E-01
  1.76816989E-14 -2.63463292E-01  5.54222168E-02 -7.06624011E-14  6.48602289E-01
  8.19219228E-16  1.06047251E-01 -1.63667266E-01 -2.07984271E-14 -3.20592943E-03
  7.09029652E-01  4.39897621E-03  1.15434108E-13  2.26240328E-13 -5.65159889E-02
  1.42103054E-13  5.31737169E-14  1.40904165E-01 -2.49866198E-14 -5.16149255E-02
  1.15913476E-02  1.38289942E-13 -2.55001195E-01 -1.00900600E-01 -3.20477043E-13
  6.93241835E-01 -7.19272414E-14 -5.57125303E-03  3.66428004E-02  8.40842603E-14
 -8.39387603E-02 -1.76185201E-01 -5.30137455E-14  9.86372073E-03  6.28199455E-01
 -3.30170637E-03 -1.14125447E-13 -2.72325462E-14  4.72564122E-03 -3.34203405E-14
 -3.55032039E-14 -6.73080896E-02  1.95110627E-13 -1.28650370E-13  1.40904165E-01
 -2.75713001E-14  7.90704592E-03  1.54743694E-02 -2.70553313E-14  2.27840773E-03
 -2.99818079E-02  1.56303091E-13 -1.07207464E-01  1.54593953E-03 -3.58419930E-13
  6.93241835E-01  6.83538488E-14  1.37805258E-02 -2.33843614E-02 -8.15800536E-14
 -4.04274366E-02 -1.82421784E-02  1.02017781E-13 -1.54593935E-03 -2.45673906E-01
  7.32670474E-14 -9.86372116E-03  6.28199455E-01  7.12291650E-03  3.82508909E-14
 -3.13719095E-14 -8.20637452E-03 -1.80251245E-14  2.23942140E-14  4.72564134E-03
 -4.40201685E-14  9.21476058E-14 -5.65159889E-02  1.24940528E-13 -5.92731666E-14
  1.15560895E-01  2.23991613E-14  1.21427377E-02 -5.62344222E-02 -1.17860891E-14
 -2.53915702E-02  7.09080464E-04 -8.37580579E-14  2.27840699E-03  4.04274365E-02
  3.62887629E-13 -2.55001195E-01  8.39387603E-02 -9.75201113E-14  6.48602289E-01
  5.64035420E-16 -2.94891917E-02 -3.20799466E-02 -5.00136390E-14 -7.09080528E-04
  2.45643033E-03  1.65437662E-13  2.99818079E-02 -1.82421784E-02 -1.13205425E-13
  1.00900600E-01 -1.76185202E-01  4.18978878E-14  3.20592937E-03  7.09029652E-01
 -5.33182840E-02  6.87296148E-15 -1.00559974E-14  7.12291659E-03 -1.24265322E-14
  6.13258155E-15 -3.30170645E-03  5.00998990E-15 -6.40428333E-14  4.39897621E-03
  1.34261243E-15  5.32273344E-14 -5.08762250E-02  1.73623310E-15 -3.67658689E-16
  1.13442373E-01 -3.66069206E-14 -1.15834319E-01  2.86998456E-02  5.12777154E-14
  1.21427374E-02  2.94891917E-02 -1.18569751E-13  7.90704671E-03 -1.37805256E-02
 -1.24379340E-13 -5.16149260E-02  5.57125303E-03  5.06220050E-14 -2.63463291E-01
 -1.06047251E-01 -1.43141355E-15  6.86235464E-01 -3.83526287E-14 -2.86998457E-02
 -3.58104779E-01  1.19019150E-13  5.62344222E-02 -3.20799466E-02 -2.31102312E-13
 -1.54743683E-02 -2.33843614E-02 -4.46676529E-14 -1.15913485E-02  3.66428004E-02
  2.74901829E-14 -5.54222167E-02 -1.63667266E-01  2.20874733E-15 -4.75634981E-02
  6.92303807E-01  5.59249187E-03 -2.17915916E-13 -3.04774649E-13  5.84050714E-03
 -2.16555559E-13 -4.38753529E-14 -5.14925497E-02  4.18353713E-13 -5.38781973E-14
  2.46712163E-03 -3.14391051E-13 -9.62044661E-14  4.48538678E-03  2.99013931E-13
 -2.15924897E-13 -1.04883119E-03  1.22278076E-13  2.04804206E-13  1.14141100E-01
  2.10597513E-14  3.96537199E-03 -1.17157368E-02 -2.59616029E-14 -6.30575608E-02
  6.67863338E-03  5.50028244E-14 -2.33028696E-01  7.71131641E-02 -9.39552857E-14
  3.74207026E-03  3.53151318E-02  2.38659396E-14  1.42234188E-02 -2.34480824E-03
  3.49108886E-15 -1.14408292E-02  1.21547949E-03 -1.16823645E-13  6.41159521E-01
 -2.89741452E-14 -3.51612921E-03 -2.91176487E-03  7.21544666E-14 -1.05978523E-02
  1.80521004E-02 -1.65132716E-13  9.87641956E-02 -1.65771810E-01  6.67126208E-15
  3.37606025E-02 -2.37790002E-02  1.97101293E-14 -6.05232631E-03 -7.98379377E-03
  2.58575963E-15  7.84450463E-04  1.68987987E-03  2.40672744E-13 -1.52082519E-10
  6.90611478E-01 -1.04883120E-03  2.09077385E-13  2.00890594E-13  4.48538672E-03
  1.48377942E-13  3.34607650E-14  2.46712164E-03 -3.70334332E-13  1.28844939E-13
 -5.14925496E-02  4.30793302E-13 -4.85245662E-15  5.84050699E-03 -4.94772330E-13
  1.71393089E-13  5.59249183E-03  3.96137645E-14 -4.70275146E-14 -6.44620190E-03
  1.83122568E-13 -1.62218081E-13  1.14141100E-01  4.35812475E-14 -1.14408291E-02
 -1.21547972E-03 -6.27871370E-14  1.42234189E-02  2.34480813E-03  1.16321336E-13
  3.74206986E-03 -3.53151318E-02  3.73941138E-15 -2.33028696E-01 -7.71131640E-02
 -2.73210269E-14 -6.30575605E-02 -6.67863334E-03  3.35726822E-14  3.96537213E-03
  1.17157369E-02 -7.54496771E-14 -1.33206941E-02  1.21722097E-10  7.96714165E-14
  6.41159521E-01 -5.90507468E-15 -7.84450700E-04  1.68988017E-03  4.04679221E-14
  6.05232679E-03 -7.98379380E-03 -1.69880693E-13 -3.37606035E-02 -2.37790001E-02
  2.62858401E-13 -9.87641950E-02 -1.65771810E-01 -7.17650090E-14  1.05978525E-02
  1.80521006E-02 -7.06826690E-15  3.51612891E-03 -2.91176540E-03  3.40937532E-13
  1.98216738E-10  1.92175017E-03 -4.18256959E-13 -2.22191462E-10  6.90611479E-01
 -1.35574536E-04 -4.65535380E-13 -6.53882184E-13 -1.23680828E-03 -4.56775670E-13
 -2.98635690E-14  3.19885682E-04  8.45434995E-13 -2.31858484E-13  3.30382901E-04
 -7.37364355E-13 -2.52570552E-14  4.19524421E-03  9.58062036E-13 -3.87427599E-13
 -2.35214025E-04  9.45677013E-14  2.63949494E-13  2.46712112E-03 -4.09970965E-13
  4.39121045E-13 -5.14925493E-02 -2.34283997E-13  8.41348112E-13  1.40904164E-01
  3.07680246E-15  5.95992268E-03  3.27000455E-03  9.08533089E-14 -8.70189774E-03
 -2.09067184E-04 -3.50065977E-13  5.97058928E-03  1.40472148E-02  4.01066651E-13
 -6.67209844E-02 -5.14003235E-03 -1.41060289E-13  1.53557125E-02 -7.38140461E-03
 -1.46442007E-14 -6.46969695E-03 -5.20799642E-03  5.22160206E-13  3.74207048E-03
 -3.37606028E-02 -5.62745212E-13 -2.33028695E-01  9.87641954E-02  1.11261971E-12
  6.93241836E-01  4.16152264E-14  2.62086697E-03 -4.78913816E-03 -8.04357611E-14
 -6.08497697E-03 -1.80165662E-03  7.62803085E-14  1.40472150E-02 -1.02295535E-02
  5.27366234E-14  5.14003285E-03  2.56296615E-02 -6.18170031E-14 -1.18382160E-02
 -1.06290425E-03  2.28033187E-14  2.42442588E-03  6.49281641E-03 -7.73019349E-14
 -3.53151315E-02 -2.37789999E-02  1.20732885E-14  7.71131638E-02 -1.65771810E-01
 -3.31599863E-14  9.86372118E-03  6.28199455E-01 -2.35214115E-04  5.03476755E-13
  6.42184193E-13  4.19524420E-03  4.42213466E-13  4.30991427E-14  3.30382887E-04
 -7.73657232E-13  1.77026628E-13  3.19885667E-04  6.92826762E-13  1.59774609E-13
 -1.23680835E-03 -8.24846380E-13  4.18466008E-13 -1.35574599E-04 -1.63120711E-13
 -2.99350606E-13 -5.14925493E-02  3.01511361E-13 -4.51796202E-13  2.46712115E-03
  1.11752741E-13 -7.58077061E-13 -6.73080888E-02 -1.08912857E-12  1.40409712E-13
  1.40904164E-01  2.68111128E-14 -6.46969682E-03  5.20799653E-03 -1.35686835E-13
  1.53557127E-02  7.38140438E-03  3.27952556E-13 -6.67209844E-02  5.14003263E-03
 -7.93432909E-14  5.97058930E-03 -1.40472152E-02  2.30678764E-14 -8.70189716E-03
  2.09067391E-04 -2.31492184E-16  5.95992213E-03 -3.27000488E-03 -3.83897750E-13
 -2.33028696E-01 -9.87641953E-02  1.94968455E-13  3.74207016E-03  3.37606032E-02
 -5.00206029E-13 -1.07207465E-01  1.54593875E-03  6.30464907E-13  6.93241837E-01
 -3.87076720E-15 -2.42442535E-03  6.49281578E-03  4.37636509E-14  1.18382154E-02
 -1.06290396E-03 -7.02445128E-14 -5.14003273E-03  2.56296610E-02 -2.61545307E-14
 -1.40472148E-02 -1.02295536E-02  2.57496618E-14  6.08497712E-03 -1.80165634E-03
 -1.41459063E-14 -2.62086715E-03 -4.78913803E-03  4.99948841E-14 -7.71131642E-02
 -1.65771810E-01  7.83370374E-14  3.53151320E-02 -2.37790001E-02 -1.67878507E-13
 -1.54593941E-03 -2.45673906E-01 -8.02240130E-14 -9.86372081E-03  6.28199455E-01
 -1.72932887E-04 -2.23130792E-13 -2.95412089E-13  3.84710559E-04 -1.71557471E-13
  1.19726953E-14  4.19524397E-03  2.21604058E-13 -3.95137429E-14 -1.23680816E-03
 -2.22581964E-13 -7.17491477E-14 -3.12704274E-04  3.61272131E-13 -1.72790318E-13
 -2.41903433E-05  3.59650943E-14  1.05930282E-13  5.84050697E-03 -1.23170656E-13
  9.88256857E-14  4.48538700E-03 -7.02501768E-15  2.25488866E-13  4.72564075E-03
  3.96000965E-13 -3.35911141E-14 -5.65159885E-02 -1.96317696E-13  1.33367358E-13
  1.15560894E-01 -3.31054895E-14  8.89425537E-03 -9.66444596E-03  8.71244232E-14
 -1.39185147E-02  1.27430218E-03 -2.15334510E-13  1.53557134E-02 -1.18382155E-02
 -8.53233669E-14 -8.70189851E-03  6.08497686E-03  3.35433107E-14  1.83688815E-03
 -2.72253727E-03  1.31974895E-14  2.39117186E-03  7.04477259E-03  2.50599702E-13
 -6.30575611E-02  1.05978520E-02 -2.33641152E-15  1.42234192E-02 -6.05232647E-03
  2.36842279E-13  2.27840748E-03  4.04274374E-02 -3.93853900E-13 -2.55001195E-01
  8.39387600E-02  1.67137114E-13  6.48602288E-01 -1.14382603E-14  1.80841019E-03
 -3.16236308E-03  8.01405085E-16 -1.27430213E-03  2.82524925E-03  2.68825834E-14
 -7.38140392E-03 -1.06290400E-03 -5.71812082E-14  2.09066536E-04 -1.80165668E-03
  3.45911343E-14 -2.72253687E-03 -1.27841460E-03  1.46352427E-15  3.29983830E-03
  3.03609634E-03 -3.10062133E-14 -6.67863381E-03  1.80521002E-02  3.13023723E-14
 -2.34480787E-03 -7.98379353E-03 -4.45814266E-15  2.99818075E-02 -1.82421780E-02
  3.50182459E-14  1.00900600E-01 -1.76185201E-01 -4.84624715E-15  3.20592855E-03
  7.09029652E-01  5.49566685E-05 -2.69715059E-14 -5.57150222E-14 -1.89900434E-05
 -3.47547171E-14  1.64905832E-15 -3.60876938E-04  4.77751475E-14 -1.96295554E-14
  4.28923194E-04 -3.24976570E-14  1.00626573E-14 -3.15991087E-05  5.19129779E-14
 -2.55530845E-14  6.27313000E-05  9.58511514E-15  2.72148841E-14 -3.48081374E-03
 -1.78123168E-14  2.34101812E-14  8.19970568E-04 -5.10848028E-15  4.10375595E-14
  6.10076991E-03  6.12682848E-14 -1.83144643E-14  3.24387118E-03 -3.39586466E-14
  1.49731140E-14 -3.23547854E-02  2.45223957E-14  5.03233851E-15  2.12454256E-02
 -1.35078401E-15  2.43417424E-05 -8.01728216E-05  1.90887339E-15 -5.10345535E-05
  1.01653549E-04 -1.99400714E-15  1.26029181E-04 -4.01345155E-04 -1.76633783E-15
  1.94032210E-04 -6.38359284E-06  1.99242308E-15  5.82405545E-05 -1.47031957E-04
  5.24410710E-17 -3.20139742E-05  7.05221412E-05  2.55925321E-15  1.43848896E-03
  1.78690962E-03 -2.05574381E-15  5.82834624E-04  1.42103551E-03  8.90388361E-15
 -5.05511595E-03  1.07174471E-03 -4.36140628E-15  3.56366206E-03  2.82959503E-02
 -7.52405701E-16 -5.98878079E-02  1.18800867E-03  4.61061250E-16  5.96292039E-02
 -3.11605769E-15  1.78197350E-05  1.57825794E-05  5.54247028E-15  8.51134994E-06
 -1.10550626E-04 -9.17691260E-15  4.24011583E-04  2.54276627E-04 -1.13425620E-14
 -6.69571328E-05  1.63772095E-04  5.46533857E-15  3.32780331E-05  9.83207253E-05
  1.06714276E-15 -1.32259943E-05 -8.83857981E-06  1.11892536E-14 -1.85861311E-03
  6.06421334E-04  9.93060605E-15 -7.10412528E-04 -6.74712366E-04 -1.27126324E-15
  2.89332018E-03  9.39694822E-04 -1.03619625E-14 -1.43739108E-03 -1.30663174E-02
  6.02166268E-15  1.18339327E-03 -3.36789479E-01  5.43812168E-16 -1.23225311E-03
  3.58466099E-01  6.22316717E-05 -9.68498715E-14 -1.10239401E-13 -1.72933003E-04
 -7.78883444E-15 -1.91012238E-15 -2.35213901E-04  5.82994690E-14 -1.05351715E-14
 -1.35574773E-04  1.99964156E-15  4.82733402E-14 -2.41903419E-05  8.17519671E-14
 -5.71176834E-14  1.99635268E-04  5.13394523E-14  7.69069060E-14  5.59249224E-03
 -6.71703213E-14  1.57958016E-15 -1.04883147E-03 -9.42375502E-14  5.10344696E-14
 -3.30170574E-03  1.21363470E-13  6.00568349E-14  4.39897561E-03 -2.65987582E-14
 -4.94110109E-14 -5.08762247E-02  3.47846914E-14  2.08905704E-14  3.04282853E-03
  2.82975818E-15 -1.60473256E-15  1.13442373E-01  8.04914617E-15 -8.84314065E-03
  8.22238942E-03 -9.05541134E-14  8.89425567E-03 -1.80841029E-03  2.50437780E-13
 -6.46969751E-03  2.42442528E-03 -7.58048645E-14  5.95992329E-03 -2.62086688E-03
  3.20981258E-14  2.39117143E-03  3.29983851E-03 -5.27897779E-15 -4.69197866E-03
 -7.99398771E-03 -2.76169495E-13  3.96537236E-03  3.51612946E-03  1.26390484E-13
 -1.14408295E-02  7.84450514E-04 -3.86442459E-13  7.90704614E-03 -1.37805263E-02
  5.12963116E-13 -5.16149255E-02  5.57125312E-03 -2.86022200E-13 -2.63463291E-01
 -1.06047251E-01 -3.86330620E-14  4.77443112E-03  2.71278297E-03 -9.03407917E-14
  6.86235463E-01  3.78046915E-14 -8.22238934E-03  1.16920742E-02 -6.93038192E-14
  9.66444609E-03 -3.16236344E-03  1.13745542E-13 -5.20799741E-03  6.49281605E-03
  1.95366956E-13 -3.27000365E-03 -4.78913755E-03 -7.74343378E-14  7.04477255E-03
  3.03609661E-03 -1.50139622E-14 -7.99398801E-03 -1.07272125E-02 -8.91607572E-14
  1.17157375E-02 -2.91176474E-03 -1.55005298E-13  1.21547933E-03  1.68987992E-03
  6.37680436E-14 -1.54743687E-02 -2.33843623E-02  6.08913250E-14 -1.15913486E-02
  3.66428007E-02 -4.25870619E-14 -5.54222154E-02 -1.63667265E-01 -6.52322335E-15
 -2.91393303E-02 -1.15758175E-02 -1.16863127E-14 -4.75634992E-02  6.92303805E-01
  1.99635119E-04  3.67313659E-14  9.13803285E-14 -2.41901982E-05  6.17493480E-14
 -1.81279425E-14 -1.35574805E-04 -5.01136378E-14 -4.53076891E-15 -2.35213714E-04
  6.49276373E-14  1.49074574E-14 -1.72932976E-04 -1.23875806E-13  4.75455617E-14
  6.22316969E-05  2.57787292E-14 -1.99708156E-14 -1.04883146E-03  4.52440970E-14
  1.09964866E-14  5.59249193E-03 -5.04671844E-14 -3.39703417E-14  4.39897554E-03
 -8.14210951E-14  1.57303271E-14 -3.30170578E-03  3.14915198E-14 -1.03662850E-13
  7.12291625E-03 -3.87204869E-14  3.29585532E-15  4.26495328E-03  5.86802823E-16
 -4.37551732E-15 -5.33182837E-02  9.46740800E-14  1.64150195E-14  1.13442373E-01
  2.86418474E-14 -4.69197890E-03  7.99398808E-03 -2.50518060E-14  2.39117211E-03
 -3.29983857E-03 -2.11184111E-14  5.95992184E-03  2.62086697E-03  1.56186961E-13
 -6.46969658E-03 -2.42442538E-03 -7.10724708E-14  8.89425554E-03  1.80841023E-03
 -5.54317222E-15 -8.84314070E-03 -8.22238966E-03  5.33183976E-14 -1.14408290E-02
 -7.84450622E-04 -1.16733135E-13  3.96537217E-03 -3.51612905E-03  1.40065023E-13
 -5.16149255E-02 -5.57125298E-03 -1.70497146E-13  7.90704577E-03  1.37805258E-02
  1.29129418E-13  1.21427378E-02 -2.94891915E-02  1.04783094E-14 -5.24459144E-03
 -3.10840547E-03  3.19734316E-14 -1.15834319E-01 -2.86998454E-02 -5.24745329E-14
  6.86235464E-01 -1.62414575E-14  7.99398805E-03 -1.07272127E-02  9.19432431E-14
 -7.04477293E-03  3.03609679E-03 -1.96578233E-13  3.27000541E-03 -4.78913797E-03
 -3.45726028E-14  5.20799619E-03  6.49281594E-03  8.46461899E-15 -9.66444632E-03
 -3.16236335E-03  8.87651058E-15  8.22238958E-03  1.16920747E-02  1.73774587E-13
 -1.21547960E-03  1.68987996E-03 -2.71538305E-15 -1.17157371E-02 -2.91176539E-03
  1.41815313E-13  1.15913481E-02  3.66428005E-02 -2.37853644E-13  1.54743690E-02
 -2.33843611E-02  1.06772420E-13 -5.62344225E-02 -3.20799468E-02  1.77652033E-14
 -1.63422457E-03  7.53332562E-04  2.82026863E-14  2.86998457E-02 -3.58104779E-01
 -3.46479502E-14  4.75634979E-02  6.92303807E-01 -2.41904734E-05  2.00035068E-13
  3.67689945E-13 -3.12704171E-04  1.97911438E-13 -1.98300558E-14 -1.23680821E-03
 -3.09227250E-13  8.44276679E-14  4.19524401E-03  1.93043854E-13 -7.19140940E-14
  3.84710577E-04 -4.05898870E-13  1.58475068E-13 -1.72932830E-04 -5.66788332E-14
 -1.56489500E-13  4.48538695E-03  1.90863423E-13 -1.22110977E-13  5.84050682E-03
  1.71853084E-13 -2.90304893E-13 -5.65159883E-02 -4.08879063E-13 -3.23640002E-14
  4.72564070E-03  1.40207034E-13  9.77257998E-14 -8.20637412E-03 -8.76918686E-14
 -4.70883472E-14  4.20720776E-04 -6.01964043E-15  3.28357838E-15  7.12291611E-03
  2.04953469E-13 -4.18621069E-15 -5.08762245E-02 -6.92389404E-14 -6.40321005E-14
  1.15560894E-01 -1.25370628E-14  2.39117189E-03 -7.04477295E-03  1.68276899E-14
  1.83688765E-03  2.72253736E-03  7.58335929E-14 -8.70189685E-03 -6.08497692E-03
 -1.65292191E-13  1.53557123E-02  1.18382157E-02  6.61682864E-14 -1.39185148E-02
 -1.27430215E-03 -3.32289477E-15  8.89425563E-03  9.66444628E-03 -1.45922262E-13
  1.42234188E-02  6.05232644E-03  1.33147255E-13 -6.30575609E-02 -1.05978526E-02
 -2.23503601E-13 -2.55001196E-01 -8.39387604E-02  2.99747065E-13  2.27840771E-03
 -4.04274366E-02 -1.42725027E-13 -2.53915702E-02 -7.09080360E-04 -5.79200236E-15
 -7.14447528E-04  8.51216615E-05 -3.10067016E-15  1.21427374E-02  5.62344220E-02
  4.71861219E-14 -2.63463292E-01  5.54222168E-02  3.94174978E-14  6.48602289E-01
 -4.15064273E-15 -3.29983865E-03  3.03609685E-03 -3.16437402E-14  2.72253739E-03
 -1.27841461E-03  9.72426412E-14 -2.09067109E-04 -1.80165658E-03 -7.36828442E-14
  7.38140406E-03 -1.06290430E-03  2.47448279E-14  1.27430226E-03  2.82524932E-03
 -3.60010975E-16 -1.80841030E-03 -3.16236348E-03 -1.22067991E-13  2.34480791E-03
 -7.98379386E-03  1.01556487E-13  6.67863375E-03  1.80521008E-02 -2.16159639E-13
 -1.00900600E-01 -1.76185201E-01  2.23371092E-13 -2.99818073E-02 -1.82421786E-02
 -7.86029738E-14  7.09079847E-04  2.45643013E-03 -1.23839444E-14  3.81197208E-04
  4.69269386E-04 -2.07169337E-14  2.94891921E-02 -3.20799459E-02  2.23656060E-14
  1.06047251E-01 -1.63667266E-01  8.06858642E-14 -3.20592929E-03  7.09029652E-01
 -5.14591945E-04 -1.04881605E-14 -2.49348486E-14 -2.62983246E-03 -1.19514549E-14
 -9.42519060E-16  4.24251645E-03  1.71191469E-14  2.03939046E-16  4.71203983E-03
 -6.20943902E-15 -3.27514022E-15  3.90749480E-04  1.05126805E-14 -1.14816694E-14
  4.69542253E-04  7.04326881E-15  1.82317483E-14 -3.31409160E-02 -6.77942050E-15
  6.23377989E-15  7.93187675E-04 -9.29069328E-15  1.09463376E-14  4.71203980E-03
  2.53579253E-14 -2.71213460E-15  4.24251649E-03 -1.57376687E-14  3.40631885E-15
 -2.62983247E-03  1.12806452E-14  2.07455815E-15  6.87731666E-04  1.85041475E-17
 -9.30352099E-16 -5.14591926E-04 -2.19932544E-14 -4.02074456E-15  4.69542242E-04
  6.17784976E-15  1.29191158E-14  3.90749502E-04  2.72030295E-15 -4.76154714E-15
  1.98024947E-02  3.08990556E-16  2.93358468E-05 -3.74803850E-04  9.26545748E-18
  1.66808280E-03  1.64397510E-03  8.27907076E-17  3.28858042E-03  2.84730379E-02
 -6.32941149E-16 -5.06097542E-03  9.47729822E-04 -1.64500665E-16  5.06366104E-04
  1.52389921E-03  5.87092850E-16  2.08128187E-04  6.89301705E-05 -9.32341776E-17
 -5.95137092E-02 -5.83625203E-13  1.63227531E-15 -7.48104704E-04  3.11806582E-12
 -3.24541173E-15 -5.06097546E-03 -9.47729812E-04 -5.12807557E-16  3.28858042E-03
 -2.84730379E-02  1.27570161E-15  1.66808284E-03 -1.64397508E-03  2.72752373E-16
 -3.19384371E-04  9.09474540E-04 -6.39679172E-16  2.93358342E-05  3.74803821E-04
 -6.47995579E-16  2.08128171E-04 -6.89301527E-05  1.70112677E-15  5.06366168E-04
 -1.52389922E-03  1.04612230E-16  6.02947035E-02 -2.36269425E-15  3.17205479E-04
  1.61420672E-04  4.12482351E-15 -1.57181045E-03  8.13178467E-04 -7.24521788E-15
 -1.78642871E-03 -1.31616229E-02 -2.12491441E-15  2.86507844E-03  1.08732679E-03
  1.72310188E-15 -7.18881242E-04 -8.20489316E-04  1.26388537E-16 -1.63566444E-05
  2.11204147E-04  9.40014185E-15  2.31887087E-11 -3.32978157E-01  9.48975450E-16
 -3.46090821E-12  4.09694714E-04  6.56710571E-15 -2.86507845E-03  1.08732681E-03
 -1.26435416E-14  1.78642874E-03 -1.31616229E-02  5.51158267E-15  1.57181043E-03
  8.13178511E-04  5.89621719E-16 -8.69228366E-04  5.53867269E-04 -2.88813079E-15
 -3.17205435E-04  1.61420655E-04 -3.83906046E-15  1.63565632E-05  2.11204114E-04
  1.59283908E-15  7.18881226E-04 -8.20489332E-04 -3.57768801E-16 -4.05867542E-12
  3.55271175E-01 -3.20013999E-02  3.53108308E-14 -2.24811901E-14  2.09142847E-03
 -4.20432997E-14  8.51490064E-15  5.22090843E-03  4.10528336E-14  3.57495770E-14
 -1.17812801E-03 -6.26030859E-14 -3.77194554E-14  7.11391749E-03  2.26679274E-14
 -1.98648656E-14  3.09098379E-03 -1.33838271E-15  1.51096370E-14  8.21930101E-06
 -4.41475097E-14  8.63822081E-15 -8.65087393E-04  8.24054744E-14 -2.28493702E-14
  1.86084152E-04 -1.27212086E-13  1.42458462E-14  2.88406502E-04  2.51197682E-14
 -1.67953989E-14 -1.67232300E-05  5.37289579E-14  5.59055333E-14  2.09600185E-05
 -1.84906476E-15  2.20271434E-15 -1.03502025E-04 -5.46499488E-14  8.36708971E-14
 -7.21682613E-05 -1.43620577E-13 -8.26302489E-14  6.50373118E-05  1.60154765E-13
 -2.10456073E-14 -6.51223078E-05 -4.23942227E-17 -2.56870897E-16  2.25198746E-02
 -4.01819622E-14 -2.68842236E-01 -1.22583661E-01  3.86150687E-14 -1.90933364E-02
 -1.62360588E-02 -1.13947379E-13 -2.29661042E-03  4.41915651E-03  1.00403293E-13
 -3.72532694E-06  6.36616493E-04 -2.31868187E-14  1.39451407E-03  5.94483694E-04
  3.54239094E-14  3.97040134E-03  1.99656466E-03  1.29549941E-13 -4.53502585E-04
 -1.33960670E-03 -1.23529676E-13  2.39896786E-04 -6.71100138E-05  4.02919121E-13
 -9.51873665E-05  2.79512869E-05 -3.91233088E-13 -3.71413667E-04  3.70569799E-04
  2.06040733E-13 -7.32797724E-05 -7.62590562E-05  1.79654237E-14  1.36762957E-05
  1.52629967E-05 -1.47983806E-13 -1.00270129E-05 -4.40772173E-05  3.01939473E-13
 -1.55577946E-05  5.46732597E-05 -3.64331656E-13  1.85171678E-06 -4.92220606E-05
 -2.05141609E-15 -9.16356146E-06  5.74595343E-05  6.90285845E-15  2.83793368E-01
  5.05570293E-16 -1.22161492E-01 -1.31703687E-01 -1.21186781E-15  1.54364508E-02
  1.18298642E-02  4.96373912E-16  2.77724653E-03 -1.67489269E-03 -3.98319305E-15
  4.52688990E-04 -3.57477572E-04  6.69177534E-16  2.11041180E-03 -5.53114500E-03
  4.74695333E-16 -2.99525201E-02 -1.08100498E-02  4.46912965E-15  5.72757315E-04
  6.70490474E-04  3.49008740E-15  4.99760336E-05  1.19805483E-04 -1.64156168E-15
 -1.23730890E-04 -1.50299839E-04 -9.69646812E-15  2.69279018E-04 -7.94830186E-05
  4.82994663E-15 -1.27261770E-04  6.81615821E-05  5.04875712E-16  9.51152293E-08
  1.51806928E-06 -5.67645772E-15  2.13601141E-04  9.20929204E-05  1.45873477E-17
  7.21367354E-05 -1.66082379E-04  4.85702704E-15 -1.28386759E-04  3.70650307E-05
  4.61326148E-16 -1.25802007E-05 -1.03039704E-05 -1.20912998E-15  1.32178662E-01
  1.36408468E-01  3.04282865E-03 -5.72235958E-15 -1.28013357E-14 -3.23547855E-02
 -3.53477777E-15 -1.89366414E-15  3.24387137E-03  3.83148669E-15  1.77610435E-14
  6.10076971E-03 -4.05354587E-15 -1.43288048E-14  4.20721060E-04 -2.37328635E-15
 -5.01414089E-15  4.26495313E-03  5.11275802E-15  1.37056652E-14 -3.48081381E-03
 -5.95004313E-16 -3.68630992E-15  8.19970501E-04 -6.61112929E-15 -2.61982117E-15
  4.28923161E-04  2.37762462E-15  1.53562663E-14 -3.60876734E-04 -1.00127673E-14
 -4.75645959E-15 -1.89903044E-05  1.09496299E-14  7.07536636E-16 -3.16859808E-05
  2.42210796E-16  1.83983589E-15  5.49567937E-05 -1.60342054E-14 -4.86278507E-15
  6.27312209E-05  3.27977763E-15  6.41372157E-15 -3.15990088E-05 -5.97763307E-16
 -4.05319470E-15  6.87731603E-04  8.48201422E-16  1.10196618E-15 -2.59930211E-03
  2.47143921E-15  1.78621274E-16  2.12454256E-02  1.49430390E-14  4.77443102E-03
  2.91393302E-02 -1.97426763E-14 -5.98878077E-02 -1.18800866E-03  2.37149198E-14
  3.56366193E-03 -2.82959503E-02  5.03903931E-15 -5.05511594E-03 -1.07174475E-03
 -1.28018248E-14 -7.14447526E-04 -3.81197207E-04  1.67627953E-15 -5.24459137E-03
  1.63422470E-03 -2.35123042E-14  1.43848903E-03 -1.78690954E-03  2.54285989E-14
  5.82834551E-04 -1.42103544E-03 -8.46180174E-14  1.94032155E-04  6.38343663E-06
  4.22181220E-14  1.26029217E-04  4.01345156E-04 -4.40711950E-15 -5.10346048E-05
 -1.01653580E-04 -4.36506291E-15 -3.38116186E-05  1.24656885E-05 -3.03333680E-14
  2.43416941E-05  8.01727423E-05 -1.59287121E-15 -3.20138321E-05 -7.05220890E-05
  5.94703518E-14  5.82405554E-05  1.47032040E-04 -9.35771263E-16 -3.19384353E-04
  8.69228379E-04 -1.58458237E-15  1.01053877E-03 -5.21920110E-04  3.18577678E-16
  5.96292038E-02  1.20811989E-14 -2.71278293E-03 -1.15758177E-02 -1.22144587E-14
 -1.18339320E-03 -3.36789479E-01 -2.65143237E-15  1.43739097E-03 -1.30663173E-02
  2.22075947E-14 -2.89332003E-03  9.39694723E-04 -1.57279565E-14 -8.51216042E-05
  4.69269489E-04 -3.77264894E-18  3.10840543E-03  7.53332532E-04  1.15783828E-14
  1.85861313E-03  6.06421417E-04 -7.85051355E-15  7.10412483E-04 -6.74712308E-04
 -6.40716620E-15  6.69570130E-05  1.63772038E-04 -4.02203351E-14 -4.24011547E-04
  2.54276648E-04  4.04327393E-14 -8.51141948E-06 -1.10550666E-04  5.03209729E-16
 -1.24656405E-05  2.93392813E-05 -1.35312193E-14 -1.78197610E-05  1.57824797E-05
 -1.31721423E-14  1.32261042E-05 -8.83854561E-06  1.95213152E-14 -3.32780165E-05
  9.83207546E-05  1.15754158E-15 -9.09474535E-04  5.53867297E-04 -7.45343150E-16
  2.89922419E-04  8.47018475E-04  5.83997372E-17  1.23225304E-03  3.58466099E-01
  4.26495312E-03  7.63138692E-15 -8.80764955E-15  4.20720832E-04 -9.61966491E-15
 -1.99412840E-16  6.10076989E-03  4.27386932E-15  1.27445632E-14  3.24387120E-03
  1.66063155E-14 -1.86134175E-14 -3.23547854E-02 -2.30563634E-14  7.34048394E-16
  3.04282866E-03  1.43420970E-14  1.35649034E-14  8.19970735E-04 -5.96219873E-15
  1.12126832E-14 -3.48081394E-03 -6.52654382E-15 -9.85513144E-15 -3.60876687E-04
 -1.46376978E-14  8.76571791E-15  4.28922984E-04 -8.67243713E-15 -1.45085675E-14
 -3.15989806E-05  1.46250661E-14  1.68884533E-15 -8.59885801E-05  1.35047473E-16
 -1.02404226E-16  6.27310816E-05 -4.74658516E-16 -1.63818311E-14  5.49569296E-05
 -1.21680282E-14  1.22020674E-14 -1.89902256E-05  1.40847811E-14  2.19543844E-16
 -1.19544082E-03 -8.21435143E-17  4.06428389E-17  2.61326720E-04 -6.56548495E-16
  4.17034601E-16 -4.91221899E-04  4.72799556E-17 -4.04856432E-17  2.12454256E-02
 -4.62998170E-15 -5.24459134E-03 -1.63422475E-03  5.87435376E-15 -7.14447487E-04
  3.81197218E-04 -1.00703314E-15 -5.05511598E-03  1.07174486E-03 -8.37537893E-15
  3.56366212E-03  2.82959502E-02  6.54071260E-15 -5.98878079E-02  1.18800870E-03
 -5.70437855E-16  4.77443102E-03 -2.91393302E-02  1.65513483E-15  5.82834644E-04
  1.42103553E-03  2.05928151E-15  1.43848890E-03  1.78690940E-03  8.99410130E-15
  1.26029328E-04 -4.01345060E-04  6.30850321E-15  1.94032037E-04 -6.38355783E-06
 -1.32384132E-14  5.82405971E-05 -1.47031995E-04 -2.77700223E-17  9.53652733E-06
 -2.49729935E-05  2.61331557E-15 -3.20138825E-05  7.05221143E-05  2.77235346E-15
  2.43416502E-05 -8.01727559E-05 -5.80346973E-15 -5.10345809E-05  1.01653571E-04
 -1.33124128E-15 -4.00742700E-04  2.47901949E-04  6.37840601E-16  8.98882175E-05
 -1.52834423E-03 -2.71365513E-16  2.18649268E-04  2.39626189E-06 -2.47905847E-16
  5.96292038E-02 -1.44347079E-15 -3.10840539E-03  7.53332478E-04  3.10852518E-15
  8.51216015E-05  4.69269459E-04 -8.43492711E-15  2.89332012E-03  9.39694714E-04
 -1.08275819E-15 -1.43739099E-03 -1.30663173E-02  8.56903621E-16  1.18339326E-03
 -3.36789479E-01  2.41793632E-15  2.71278284E-03 -1.15758177E-02  1.24179072E-14
 -7.10412539E-04 -6.74712337E-04 -4.02314550E-15 -1.85861310E-03  6.06421345E-04
  1.97670474E-14  4.24011654E-04  2.54276579E-04 -2.33021843E-14 -6.69570854E-05
  1.63772125E-04  9.91829421E-15  3.32779450E-05  9.83207362E-05  1.48606052E-15
 -2.49729887E-05 -5.79470149E-06  3.74328019E-15 -1.32259207E-05 -8.83853241E-06
 -2.74569761E-15  1.78196101E-05  1.57825610E-05 -9.33711439E-15  8.51138945E-06
 -1.10550653E-04  3.64049225E-16  2.57594251E-04 -1.46852716E-04  1.15336600E-15
  1.78875061E-04 -7.08655658E-04  1.14687575E-15 -2.39624197E-06 -1.09865572E-04
 -6.20904420E-16 -1.23225307E-03  3.58466099E-01  3.09098382E-03  3.50431349E-15
 -6.52598842E-15  7.11391748E-03  2.01037573E-14  2.00831361E-14 -1.17812800E-03
 -6.73303487E-14  4.11285986E-14  5.22090851E-03  3.34356128E-14 -3.96033034E-14
  2.09142839E-03 -3.46834593E-14 -6.95338419E-15 -3.20013999E-02  3.01005513E-14
  9.19241325E-15 -8.65087501E-04  8.90255818E-14  2.27964695E-14  8.21940798E-06
 -1.51875647E-14 -1.79886240E-14  2.88406334E-04 -2.65750559E-14  3.88563133E-15
  1.86084247E-04 -1.42179203E-13  5.28237310E-16  6.50373073E-05  1.81148836E-13
  2.92187983E-14 -4.46478812E-06  2.57840490E-15  1.16092233E-15 -7.21681879E-05
 -1.40052629E-13  4.79176293E-14 -1.03502092E-04 -2.46209811E-14 -8.49700097E-14
 -1.67231580E-05  5.03353123E-14 -1.23770364E-14  1.39335358E-04 -7.20265418E-16
 -1.55581360E-15 -4.13848229E-03 -9.37355636E-15 -3.77499766E-17  2.61326736E-04
  2.41712387E-16 -7.49821040E-16 -2.59930209E-03 -2.36593843E-16 -5.31805796E-16
  2.25198746E-02  4.34577084E-14  3.97040138E-03 -1.99656468E-03 -2.78679371E-14
  1.39451411E-03 -5.94483651E-04  1.01526173E-13 -3.72542100E-06 -6.36616475E-04
 -1.07666749E-13 -2.29661035E-03 -4.41915647E-03  3.51546811E-14 -1.90933365E-02
  1.62360588E-02 -4.25416340E-14 -2.68842236E-01  1.22583661E-01 -1.24255276E-13
  2.39896855E-04  6.71099682E-05  1.35033462E-13 -4.53502714E-04  1.33960679E-03
 -4.06427076E-13 -3.71413584E-04 -3.70569848E-04  4.11646331E-13 -9.51873866E-05
 -2.79512948E-05 -3.50228828E-13  1.85180438E-06  4.92220973E-05  4.28490712E-14
  5.39663600E-06  1.26387510E-05  2.84679136E-13 -1.55579189E-05 -5.46732816E-05
 -1.69400517E-13 -1.00269872E-05  4.40772442E-05  2.37574989E-13 -7.32797392E-05
  7.62590140E-05 -1.15518029E-14 -2.66519315E-05  4.39910599E-05 -9.35872315E-15
  8.21813381E-04  3.63826094E-04  5.76652382E-16  8.98882110E-05 -1.78875119E-04
  1.33417784E-16  1.01053878E-03 -2.89922397E-04  6.96113848E-15  2.83793368E-01
  1.29731063E-14  2.99525200E-02 -1.08100497E-02 -2.11477691E-14 -2.11041180E-03
 -5.53114508E-03  1.93847656E-14 -4.52688964E-04 -3.57477580E-04  3.82418488E-15
 -2.77724653E-03 -1.67489257E-03 -1.02191590E-14 -1.54364508E-02  1.18298642E-02
  2.27041734E-15  1.22161492E-01 -1.31703687E-01 -1.02372286E-14 -4.99760301E-05
  1.19805470E-04  1.22469444E-14 -5.72757370E-04  6.70490590E-04 -4.65805731E-14
 -2.69279045E-04 -7.94830902E-05  3.14531003E-15  1.23730908E-04 -1.50299798E-04
  1.43462649E-14  1.28386788E-04  3.70649712E-05 -2.09417771E-15 -1.35824268E-05
 -1.82808595E-06 -2.10498269E-14 -7.21367779E-05 -1.66082342E-04 -3.05305782E-15
 -2.13601111E-04  9.20929010E-05  4.02610416E-14  1.27261846E-04  6.81615625E-05
 -5.59974962E-16 -5.53370632E-05  4.16287544E-05 -1.37711060E-15 -3.63826069E-04
  1.06944180E-03  3.77250909E-16  1.52834421E-03 -7.08655743E-04  5.25321607E-16
  5.21920145E-04  8.47018485E-04  1.08633839E-15 -1.32178662E-01  1.36408468E-01
  4.69542301E-04  3.49076861E-15  3.53459564E-14  3.90749473E-04  1.42686459E-14
 -3.96039165E-15  4.71203978E-03 -1.83593441E-14 -9.94534513E-15  4.24251649E-03
  1.45002795E-14 -3.77559180E-15 -2.62983256E-03 -3.10406661E-14  8.32603790E-15
 -5.14591980E-04  8.85338645E-15 -1.61513940E-14  7.93187622E-04  1.90450731E-14
  5.04423470E-15 -3.31409158E-02  1.50731836E-15 -3.92700359E-15  4.24251635E-03
 -8.32132880E-15 -2.13344373E-15  4.71203980E-03 -5.11388146E-15 -1.07619195E-14
  3.90749557E-04 -1.02756226E-14 -4.46913985E-15 -1.19544082E-03 -7.49897760E-16
 -3.67821644E-15  4.69542276E-04  2.34736357E-14  1.22736160E-14 -5.14592007E-04
  3.35887963E-15 -1.06693027E-14 -2.62983245E-03 -5.88876782E-15  6.02622793E-15
  7.13785883E-05 -5.00113559E-16 -1.90132624E-15  1.39335356E-04 -7.71893623E-15
  1.10150649E-15 -1.19544082E-03  7.38467059E-15  5.70263837E-15  6.87731620E-04
 -3.11625367E-15 -1.96901574E-15 -6.51223059E-05 -4.33972831E-15  4.95964400E-15
  1.98024948E-02 -8.01565246E-16  2.08128129E-04 -6.89301085E-05  4.13808834E-15
  5.06366056E-04 -1.52389928E-03 -7.71902319E-15 -5.06097532E-03 -9.47729885E-04
  1.97151159E-14  3.28858032E-03 -2.84730378E-02 -2.41563060E-15  1.66808273E-03
 -1.64397508E-03  1.54700181E-16  2.93359284E-05  3.74803881E-04  1.74701894E-14
 -7.48104688E-04  1.25439416E-12 -2.85098104E-14 -5.95137091E-02  9.85126842E-12
  6.15307208E-14  3.28858024E-03  2.84730377E-02 -4.28402956E-14 -5.06097536E-03
  9.47729924E-04  1.62668722E-14  5.06366085E-04  1.52389930E-03  3.96021437E-15
 -4.00742668E-04  2.57594301E-04  1.00370318E-14  2.08128094E-04  6.89300543E-05
 -7.12484102E-15  2.93359052E-05 -3.74803905E-04 -3.95566927E-14  1.66808283E-03
  1.64397513E-03  1.88081206E-15  1.99959693E-04  1.27512950E-11 -4.90024180E-17
 -2.66519256E-05  5.53370723E-05  5.52559691E-16 -4.00742686E-04 -2.57594320E-04
 -5.48637946E-16 -3.19384328E-04  9.09474546E-04  6.84199301E-16 -9.16356373E-06
  1.25801703E-05 -1.18807463E-15  6.02947034E-02 -1.45720048E-14  1.63567607E-05
  2.11203968E-04  1.49274363E-14  7.18881159E-04 -8.20489235E-04 -2.72947814E-15
 -2.86507847E-03  1.08732680E-03 -1.78682258E-14  1.78642874E-03 -1.31616230E-02
  1.68490222E-14  1.57181040E-03  8.13178521E-04 -3.73127321E-16 -3.17205471E-04
  1.61420663E-04  2.25698053E-16 -1.05527363E-10  4.09694722E-04 -8.63238241E-15
  7.41072290E-11 -3.32978157E-01  4.58403173E-14 -1.78642879E-03 -1.31616228E-02
  7.45910164E-15  2.86507860E-03  1.08732678E-03 -2.93412577E-14 -7.18881196E-04
 -8.20489238E-04  1.20562803E-15  2.47901987E-04 -1.46852701E-04  2.01833814E-14
 -1.63566884E-05  2.11204017E-04  1.44364649E-14  3.17205449E-04  1.61420771E-04
 -3.81499522E-14 -1.57181049E-03  8.13178453E-04 -7.38728354E-16 -1.79508959E-12
 -1.61427041E-04  2.32085247E-15 -4.39910573E-05  4.16287637E-05 -3.78379560E-16
 -2.47901980E-04 -1.46852664E-04 -1.69181925E-16 -8.69228347E-04  5.53867276E-04
 -1.08969630E-15 -5.74595346E-05 -1.03039628E-05 -7.51869049E-15  2.00349558E-12
  3.55271175E-01 -1.03502238E-04  1.45116692E-13  9.26097783E-14 -1.67230899E-05
 -1.35924720E-13  1.37621222E-13  2.88406277E-04 -6.08068056E-14 -4.55124694E-14
  1.86084447E-04 -7.81938297E-14  2.56635963E-14  6.50371411E-05  5.76492722E-15
 -5.63921341E-14 -7.21680453E-05  9.27968197E-14 -1.80825360E-13  8.21943059E-06
  4.91689603E-14  1.25993577E-14 -8.65087596E-04  5.02381725E-14  2.74681268E-14
 -1.17812798E-03  3.04728909E-14 -1.28184628E-14  5.22090842E-03 -6.04768152E-14
  1.75329968E-14  2.09142856E-03  2.60899752E-14  7.56751087E-16 -2.59930206E-03
 -1.55840820E-16 -2.43592012E-15 -3.20014000E-02 -3.18349397E-14 -4.81960727E-15
  3.09098392E-03  1.80441062E-14  1.79716132E-14  7.11391746E-03 -7.58849067E-15
 -1.38206668E-14 -6.51222793E-05  2.40524321E-15 -1.67175004E-15  2.25778959E-05
 -1.26792507E-14 -1.10931543E-14  2.09599948E-05  7.53617256E-15 -7.11125944E-15
 -4.46479109E-06  6.61979250E-16 -2.85944701E-16  1.53202511E-05 -9.70364098E-14
  1.12359644E-14  1.39335341E-04  2.35398949E-15 -4.72658565E-15  2.25198747E-02
  4.65954690E-14 -1.00269939E-05  4.40773482E-05  1.29743971E-13 -7.32798877E-05
  7.62589317E-05 -4.76143879E-14 -3.71413554E-04 -3.70569762E-04 -3.77889240E-14
 -9.51873686E-05 -2.79513006E-05  1.17828514E-13  1.85170521E-06  4.92219845E-05
 -1.17241981E-13 -1.55577643E-05 -5.46731776E-05 -1.59233661E-14 -4.53502632E-04
  1.33960667E-03  1.11995250E-14  2.39896785E-04  6.71099019E-05 -9.85588334E-14
 -3.72523733E-06 -6.36616388E-04  1.81941151E-13 -2.29661050E-03 -4.41915655E-03
 -2.11684632E-13 -1.90933363E-02  1.62360588E-02  4.05671769E-14  1.01053875E-03
 -2.89922474E-04  2.85080814E-13 -2.68842235E-01  1.22583661E-01 -2.65482999E-13
  3.97040107E-03 -1.99656455E-03  9.71926480E-14  1.39451412E-03 -5.94483770E-04
  1.13308957E-14 -9.16358192E-06 -5.74595404E-05 -3.82830006E-14 -3.23338259E-05
 -3.03398993E-06 -6.77829461E-14  1.36763113E-05 -1.52629753E-05 -4.08925426E-14
  5.39662521E-06  1.26387698E-05  5.49674368E-14 -1.83204084E-05  6.78086647E-06
 -1.70216352E-15 -2.66519062E-05  4.39910522E-05 -3.41122285E-14  2.83793368E-01
  4.20599432E-15 -2.13601155E-04  9.20928872E-05 -7.95432509E-15  1.27261856E-04
  6.81616227E-05  8.84621964E-15 -2.69279122E-04 -7.94830454E-05 -1.09558069E-15
  1.23730976E-04 -1.50299800E-04 -2.44654279E-15  1.28386732E-04  3.70650271E-05
  8.55406819E-16 -7.21367307E-05 -1.66082375E-04 -6.55782143E-15 -5.72757283E-04
  6.70490487E-04  8.11375573E-15 -4.99761332E-05  1.19805553E-04 -2.35479351E-14
 -4.52688980E-04 -3.57477628E-04  5.84851590E-15 -2.77724648E-03 -1.67489269E-03
  5.45718970E-15 -1.54364508E-02  1.18298642E-02 -9.57282489E-16  5.21920105E-04
  8.47018502E-04 -1.18103010E-14  1.22161492E-01 -1.31703687E-01 -3.43707141E-16
  2.99525201E-02 -1.08100498E-02  1.62852212E-14 -2.11041181E-03 -5.53114501E-03
  2.67846561E-16  1.25802113E-05 -1.03039744E-05 -9.50675761E-15  3.03399014E-06
  1.36434468E-05 -1.57502821E-16 -9.51244301E-08  1.51805911E-06  5.96241520E-16
 -1.35824159E-05 -1.82811244E-06 -1.28230342E-14  6.78084471E-06 -5.29386445E-06
  4.24080946E-15 -5.53370761E-05  4.16287563E-05  7.94860575E-16 -1.32178662E-01
  1.36408468E-01 -7.21678594E-05  2.49032215E-14  2.10847016E-13  6.50371012E-05
  5.80852074E-14 -1.20684349E-14  1.86084413E-04 -6.81865079E-14 -1.22714740E-14
  2.88406227E-04 -6.12496196E-14  2.32269356E-14 -1.67229096E-05 -1.90834443E-13
 -1.18997644E-13 -1.03502464E-04  1.85052550E-13 -7.13836947E-14 -8.65087666E-04
  6.44039781E-14 -7.11380567E-15  8.21943829E-06  7.86869108E-14 -3.37563322E-14
  5.22090836E-03 -8.00784162E-14 -1.46595278E-14 -1.17812776E-03 -1.87356037E-15
  2.44703652E-14  7.11391726E-03 -8.31895465E-15 -4.90101061E-15  2.61326672E-04
 -3.92187969E-16  1.68682662E-15  3.09098410E-03  3.05890909E-14  3.07890245E-16
 -3.20014002E-02 -1.08836250E-14 -1.25894527E-14  2.09142863E-03  7.74774727E-15
  5.79710293E-15  1.39335329E-04  6.25039269E-16  2.63225804E-16  1.53202244E-05
 -8.48547598E-14 -4.01851429E-15 -4.46478719E-06  5.71587652E-15  1.17731742E-15
  2.09600278E-05  7.70530237E-15  1.31595785E-14  2.25779264E-05 -1.38749884E-14
  1.32852936E-14 -6.51222822E-05 -2.70626744E-15 -9.54992919E-16 -4.13848237E-03
  4.12428079E-14  6.95808786E-16  2.25198747E-02 -2.79358567E-14 -1.55578337E-05
  5.46731575E-05  2.06826791E-14  1.85177954E-06 -4.92219782E-05 -4.43178369E-14
 -9.51874144E-05  2.79512619E-05  8.02880094E-14 -3.71413568E-04  3.70569732E-04
  8.12208796E-15 -7.32796829E-05 -7.62588898E-05  7.53013048E-14 -1.00271174E-05
 -4.40773568E-05  1.10476953E-14  2.39896780E-04 -6.71099375E-05 -6.73056963E-14
 -4.53502610E-04 -1.33960669E-03  2.13446531E-13 -2.29661041E-03  4.41915654E-03
 -1.55696354E-13 -3.72524709E-06  6.36616500E-04  1.41548770E-13  1.39451394E-03
  5.94483702E-04 -1.15786499E-14  8.98882656E-05  1.78875093E-04 -2.66298724E-13
  3.97040131E-03  1.99656457E-03  2.65218646E-13 -2.68842236E-01 -1.22583661E-01
 -2.10227462E-13 -1.90933365E-02 -1.62360588E-02  1.07391174E-14 -2.66519514E-05
 -4.39910458E-05  2.61241186E-14 -1.83204054E-05 -6.78085155E-06 -3.86001284E-15
  5.39661198E-06 -1.26387221E-05 -5.11465951E-14  1.36762873E-05  1.52629655E-05
 -4.78092123E-14 -3.23338207E-05  3.03399675E-06  1.75166798E-14 -9.16354559E-06
  5.74595540E-05  4.43246940E-14  8.21813388E-04 -3.63826103E-04 -3.32409038E-14
  2.83793368E-01 -5.34609277E-15  7.21367722E-05 -1.66082360E-04 -2.04258378E-17
 -1.28386790E-04  3.70650684E-05  9.03434157E-15 -1.23730949E-04 -1.50299827E-04
 -1.73322243E-14  2.69279040E-04 -7.94830927E-05  1.13104481E-14 -1.27261806E-04
  6.81616059E-05  1.10380880E-16  2.13601140E-04  9.20928496E-05 -8.09656366E-15
  4.99760222E-05  1.19805400E-04  5.99777694E-15  5.72757268E-04  6.70490581E-04
  4.42805511E-15  2.77724663E-03 -1.67489248E-03  1.47286576E-14  4.52688987E-04
 -3.57477651E-04 -1.38075914E-14  2.11041190E-03 -5.53114504E-03 -7.46330766E-16
 -1.52834425E-03 -7.08655708E-04  5.09936459E-15 -2.99525200E-02 -1.08100497E-02
  5.34514997E-15 -1.22161492E-01 -1.31703687E-01 -8.10518855E-15  1.54364508E-02
  1.18298642E-02 -1.58488084E-15  5.53370676E-05  4.16287525E-05  1.36664318E-14
 -6.78086402E-06 -5.29384336E-06 -9.53042897E-16  1.35824123E-05 -1.82809675E-06
  1.07436166E-16  9.51398084E-08  1.51809514E-06  1.03303559E-14 -3.03398885E-06
  1.36434420E-05 -2.22903746E-15 -1.25801760E-05 -1.03039888E-05 -1.71976037E-15
  3.63826086E-04  1.06944180E-03  1.39731985E-17  1.32178662E-01  1.36408468E-01
  6.27312775E-05  1.17531506E-13 -1.48366106E-14 -3.15990969E-05 -9.27147164E-14
  3.91420649E-15  4.28923204E-04  8.56748692E-14 -1.11365714E-13 -3.60876996E-04
  1.58880554E-13  1.30467353E-13 -1.89902117E-05 -1.69627123E-13  2.65734241E-14
  5.49567954E-05  7.36387071E-14  3.48979150E-14  8.19970545E-04 -1.00800737E-13
  2.90729504E-15 -3.48081349E-03 -1.24117433E-13 -4.91390552E-14  3.24387111E-03
  6.87629578E-15  2.85850507E-14  6.10076973E-03  1.04501218E-13 -4.94079312E-14
  4.20720903E-04 -3.72899392E-14  3.42550202E-14 -4.91221920E-04  2.39692545E-15
  5.34473815E-16  4.26495329E-03  2.06100876E-14  2.93101000E-14  3.04282855E-03
 -4.48536358E-14 -4.60955103E-14 -3.23547855E-02  1.55400922E-14 -1.47614227E-14
 -1.19544084E-03  9.38716171E-16  3.39276000E-15 -4.46473899E-06  4.46012558E-14
 -1.36141185E-15 -8.59885763E-05 -2.26867304E-15 -3.98604747E-15 -3.16859956E-05
  4.20231669E-15 -5.42784590E-15  2.09599772E-05  1.71101894E-14 -3.35158627E-15
  6.87731678E-04 -1.41391791E-15  3.46329328E-15  2.61326694E-04 -1.24729503E-14
 -6.46615047E-16 -2.59930207E-03  3.35901632E-14  3.02518296E-15  2.12454256E-02
 -8.60148672E-16 -3.20139131E-05 -7.05220253E-05  4.07612224E-14  5.82404776E-05
  1.47032013E-04 -7.52340609E-14  1.94032151E-04  6.38353189E-06  8.01426536E-15
  1.26029232E-04  4.01345079E-04 -1.12952772E-14 -5.10345599E-05 -1.01653586E-04
  1.77694707E-14  2.43417322E-05  8.01727451E-05  5.13511768E-14  5.82834607E-04
 -1.42103559E-03 -3.43634181E-15  1.43848894E-03 -1.78690945E-03  6.89520045E-14
  3.56366208E-03 -2.82959502E-02 -1.22428413E-14 -5.05511593E-03 -1.07174481E-03
 -5.95363686E-15 -7.14447476E-04 -3.81197234E-04  2.91209776E-15  2.18649272E-04
 -2.39627136E-06 -2.43326885E-14 -5.24459135E-03  1.63422477E-03 -1.63232857E-14
  4.77443100E-03  2.91393302E-02 -2.60265944E-14 -5.98878079E-02 -1.18800872E-03
  1.71410382E-15 -4.00742709E-04 -2.47901945E-04  1.66835652E-14  5.39663410E-06
  1.35824194E-05  9.86324217E-15  9.53655291E-06  2.49729680E-05  4.90957329E-15
 -3.38116051E-05  1.24657124E-05  7.49485444E-15  1.36762833E-05 -9.51266573E-08
 -3.28854829E-15 -3.19384333E-04  8.69228341E-04 -1.19291966E-14  8.98882294E-05
  1.52834423E-03 -3.12098096E-14  1.01053877E-03 -5.21920150E-04 -3.71455913E-15
  5.96292038E-02 -2.63702412E-14  1.32259816E-05 -8.83840576E-06 -2.02315116E-14
 -3.32780654E-05  9.83206372E-05  4.10720059E-15  6.69571330E-05  1.63772094E-04
 -5.38875015E-15 -4.24011709E-04  2.54276664E-04  1.35013231E-14 -8.51139717E-06
 -1.10550724E-04  3.08440153E-14 -1.78196611E-05  1.57825738E-05  6.68468257E-15
  7.10412531E-04 -6.74712376E-04  3.67780072E-15  1.85861319E-03  6.06421284E-04
  5.52244441E-15  1.43739098E-03 -1.30663174E-02 -1.38990464E-14 -2.89332028E-03
  9.39694713E-04  1.09386566E-14 -8.51215872E-05  4.69269397E-04  2.02138731E-15
  2.39617152E-06 -1.09865590E-04 -1.70272858E-14  3.10840551E-03  7.53332670E-04
  6.55672549E-15 -2.71278304E-03 -1.15758177E-02  1.93949082E-15 -1.18339303E-03
 -3.36789479E-01 -1.49429685E-15 -2.57594260E-04 -1.46852713E-04  1.29895377E-14
 -1.26387221E-05 -1.82808364E-06  4.47095980E-15  2.49730389E-05 -5.79469305E-06
 -2.90169261E-15 -1.24657144E-05  2.93392496E-05 -2.12991155E-14 -1.52629553E-05
  1.51813572E-06  7.80932567E-16 -9.09474507E-04  5.53867245E-04  8.22109353E-15
 -1.78875107E-04 -7.08655639E-04 -7.53755412E-15  2.89922393E-04  8.47018495E-04
 -5.13360041E-15  1.23225311E-03  3.58466099E-01
 
