# Supplementary material for: FCclasses3: Vibrationally‐resolved spectra simulated at the edge of the harmonic approximation
Source: J Comput Chem. 2022 Nov 15;44(4):626–43. doi: 10.1002/jcc.27027 (PMC10100349; doi:10.1002/jcc.27027)
Supplement: Supplementary file 2 — Appendix S2: Supporting Information [file JCC-44-626-s001.zip › Inputs_Section4.1/anthracene_gp_B3LYP_S5FC-f.fcc]

INFO
State file generated from file: anthracene_gp_B3LYP_S5FC-f.fchk (format: fchk)
 
GEOM      UNITS=ANGS
    24
Geometry from anthracene_gp_B3LYP_S5FC-f.fchk in xyz format (with filter: all)
C       -0.00000000   3.66053108   0.71315970
C       -0.00000000   2.47942502   1.40711069
C       -0.00000000   1.22384957   0.72258848
C       -0.00000000   1.22384957  -0.72258848
C       -0.00000000   2.47942502  -1.40711069
C       -0.00000000   3.66053108  -0.71315970
C       -0.00000000   0.00000000   1.40351555
C       -0.00000000  -0.00000000  -1.40351555
C       -0.00000000  -1.22384957  -0.72258848
C       -0.00000000  -1.22384957   0.72258848
C       -0.00000000  -2.47942502   1.40711069
H       -0.00000000  -2.47678818   2.49466107
C       -0.00000000  -3.66053108   0.71315970
C       -0.00000000  -3.66053108  -0.71315970
C       -0.00000000  -2.47942502  -1.40711069
H       -0.00000000   0.00000000   2.49188103
H       -0.00000000   4.60716323   1.24674087
H       -0.00000000   2.47678818   2.49466107
H       -0.00000000   2.47678818  -2.49466107
H       -0.00000000   4.60716323  -1.24674087
H       -0.00000000  -0.00000000  -2.49188103
H       -0.00000000  -4.60716323   1.24674087
H       -0.00000000  -4.60716323  -1.24674087
H       -0.00000000  -2.47678818  -2.49466107
 
ENER      UNITS=AU
 -5.39335335E+02
 
GRAD      UNITS=AU
 -1.47305640E-15 -1.16537863E-02  1.36858022E-04 -1.01082150E-16  1.05113734E-02
 -4.91741332E-03 -1.80520534E-15 -8.84896921E-03 -1.16944547E-02 -2.85915442E-15
 -8.84896921E-03  1.16944547E-02 -1.37345857E-15  1.05113734E-02  4.91741332E-03
 -3.01914604E-16 -1.16537863E-02 -1.36858022E-04 -1.00697482E-15  4.31902224E-14
 -7.27922254E-03 -1.52608765E-15  3.41674287E-15  7.27922254E-03  3.34928165E-15
  8.84896921E-03  1.16944547E-02  7.31888816E-16  8.84896921E-03 -1.16944547E-02
  1.53469680E-15 -1.05113734E-02 -4.91741332E-03  2.04177351E-15 -2.95251381E-04
 -4.08312911E-04  7.44588494E-16  1.16537863E-02  1.36858022E-04 -2.48959752E-15
  1.16537863E-02 -1.36858022E-04 -8.91845198E-16 -1.05113734E-02  4.91741332E-03
 -4.01009385E-16  1.16182448E-15 -1.07580648E-04 -5.10884240E-17 -2.84992511E-04
 -1.31452295E-04  2.00558413E-15  2.95251381E-04 -4.08312911E-04  6.46993922E-16
  2.95251381E-04  4.08312911E-04  2.99562610E-16 -2.84992511E-04  1.31452295E-04
  3.85397986E-16  2.74736831E-15  1.07580648E-04 -8.96538441E-16  2.84992511E-04
 -1.31452295E-04 -8.39916531E-16  2.84992511E-04  1.31452295E-04  4.27716152E-15
 -2.95251381E-04  4.08312911E-04
 
HESS      UNITS=AU
  1.00109696E-01  1.72323771E-14  7.83047074E-01 -1.58524976E-14 -1.49259218E-02
  6.41417170E-01 -4.55102723E-02 -7.49792337E-14  5.32870246E-14  1.04439798E-01
 -1.95736186E-14 -3.73745444E-01  1.33168027E-01  1.65416034E-13  7.36709739E-01
 -9.60070832E-16  1.49807967E-01 -1.87107252E-01 -8.90332211E-15 -7.42057625E-02
  7.18531812E-01  1.07798300E-02  1.88760143E-13 -1.42061037E-13 -5.59170102E-02
 -4.13188319E-13  1.04352268E-14  1.19409132E-01 -1.95672634E-15 -3.07969476E-02
 -1.98909610E-02 -1.19224962E-13 -2.33574991E-01 -7.10220304E-02  3.07681306E-13
  6.42811353E-01  6.20551638E-14  1.17872098E-02  3.45474394E-02 -4.19343537E-14
 -9.43941256E-02 -1.68013150E-01  1.04305555E-13  2.99272263E-03  6.38796359E-01
 -6.36716081E-03 -1.72741343E-13  1.66955520E-13  7.52823991E-03  3.70921195E-13
  2.09585813E-15 -6.06669115E-02 -3.27534453E-13 -8.22895076E-14  1.19409130E-01
  9.43569643E-15 -2.21784454E-02  2.06389271E-04  1.31682614E-13  5.47940132E-02
 -2.50351166E-02 -3.37578774E-13 -1.57685037E-01 -5.83650384E-03  3.27183676E-13
  6.42811352E-01  4.68677217E-14  1.74643164E-02 -2.41818150E-02 -2.91414834E-14
 -3.80884930E-02 -1.64361008E-02  3.27459526E-14  5.83650329E-03 -2.66722496E-01
 -1.24184961E-13 -2.99272248E-03  6.38796359E-01  6.44889582E-03  6.84321460E-14
 -6.44625610E-14 -6.14478261E-04 -1.42147864E-13 -5.60048469E-16  7.52823988E-03
  1.15543533E-13  5.85195471E-14 -5.59170093E-02 -1.14681670E-13  7.47344783E-14
  1.04439797E-01  4.25159290E-14  5.57607408E-02 -5.46646922E-02 -1.85074423E-13
 -9.38063566E-02  3.29917285E-03  4.95327004E-13  5.47940133E-02  3.80884926E-02
 -5.20063258E-13 -2.33574991E-01  9.43941250E-02  2.06127969E-13  7.36709738E-01
  6.43440838E-16 -2.72200936E-02 -4.04894643E-02  5.70522084E-15 -3.29917234E-03
  7.24022124E-03 -2.34522321E-14  2.50351164E-02 -1.64361012E-02  3.24140434E-14
  7.10220306E-02 -1.68013150E-01 -8.42777590E-15  7.42057618E-02  7.18531812E-01
 -5.05253088E-02 -2.13187338E-14 -6.78236600E-17  6.44889580E-03  3.77461306E-14
 -4.58784636E-15 -6.36716083E-03  2.19340215E-14 -3.03161447E-14  1.07798309E-02
 -1.17063556E-14 -6.02804544E-14 -4.55102727E-02 -2.34222282E-14 -6.09565357E-15
  1.00109695E-01 -4.59329044E-15 -1.41380127E-01  3.32579099E-02  7.85768210E-14
  5.57607408E-02  2.72200933E-02 -1.92168700E-13 -2.21784453E-02 -1.74643162E-02
  1.36582078E-13 -3.07969474E-02 -1.17872095E-02 -5.82600742E-14 -3.73745443E-01
 -1.49807967E-01  3.32933202E-14  7.83047074E-01  9.86254982E-16 -3.32579101E-02
 -2.74041364E-01  4.22417969E-14  5.46646925E-02 -4.04894644E-02 -9.49143914E-14
 -2.06388675E-04 -2.41818153E-02  5.12182147E-14  1.98909606E-02  3.45474391E-02
 -2.21232021E-14 -1.33168027E-01 -1.87107252E-01  2.29368560E-14  1.49259216E-02
  6.41417170E-01  1.27472763E-03 -2.07480107E-13  1.43721945E-13  1.21275396E-02
  4.51200615E-13 -1.20906406E-14 -4.90917889E-02 -2.73186128E-13 -6.71266176E-14
  4.82663881E-03  3.09274526E-13 -9.24040451E-14 -1.83462802E-03 -4.99831605E-13
  1.58533999E-14  2.87936698E-04  2.18587876E-13  1.18184820E-13  9.79773564E-02
  5.34095530E-14 -2.58152318E-03  1.50798680E-02  6.67954960E-14 -7.14773218E-02
 -2.88307866E-03 -2.14184179E-13 -1.80116240E-01  6.99259052E-02  1.82841454E-13
  3.45643767E-02  1.40771991E-02 -1.80558135E-14 -1.59485613E-02 -3.41910860E-04
 -1.05206116E-13  3.46324137E-03 -1.82570515E-02  1.05067114E-13  5.45044720E-01
 -4.72514022E-16 -7.48854640E-03 -2.99703220E-03 -8.38666541E-15 -1.48041507E-03
  2.25538420E-02  2.77457919E-14  1.01402788E-01 -1.75116017E-01 -1.84155177E-14
  2.79125645E-02 -2.61689650E-02  7.82957007E-15 -3.97964616E-03 -9.49557891E-03
  7.23227603E-15  1.76767611E-03  2.02165254E-03 -1.80721779E-14  4.66437170E-09
  7.06126935E-01  2.87936378E-04  1.89608078E-13 -1.55599158E-13 -1.83462848E-03
 -3.96341368E-13  7.15231806E-15  4.82663964E-03  2.82375868E-13  8.76887477E-14
 -4.90917885E-02 -2.93584411E-13  8.35189854E-14  1.21275393E-02  4.96818634E-13
 -1.96661552E-14  1.27472745E-03 -1.68668009E-13 -7.72960622E-14  3.04337865E-03
 -1.61432375E-13  1.78583966E-14  9.79773566E-02 -9.50385015E-14  3.46324083E-03
  1.82570506E-02 -2.40247715E-14 -1.59485603E-02  3.41910504E-04  1.12928568E-13
  3.45643761E-02 -1.40771989E-02 -9.56369909E-14 -1.80116239E-01 -6.99259057E-02
  1.20633622E-14 -7.14773206E-02  2.88307925E-03  3.68587201E-14 -2.58152364E-03
 -1.50798672E-02 -1.25986451E-13 -2.38103789E-02 -3.76458262E-09  5.19076630E-14
  5.45044718E-01  4.67254936E-15 -1.76767597E-03  2.02165278E-03 -1.14965149E-15
  3.97964587E-03 -9.49557898E-03 -1.84328808E-14 -2.79125653E-02 -2.61689649E-02
  7.82077503E-15 -1.01402787E-01 -1.75116016E-01 -1.11632780E-14  1.48041500E-03
  2.25538424E-02  8.73345402E-15  7.48854604E-03 -2.99703278E-03  1.50722868E-14
  6.10144469E-09  2.21330062E-03  8.49651482E-15 -5.05149236E-09  7.06126935E-01
 -4.84011940E-04 -2.26518774E-13  1.91130609E-13 -1.35110581E-03  4.60403076E-13
 -1.07097401E-14 -2.47971417E-03 -3.48051464E-13 -9.44021495E-14  1.12681791E-02
  3.48940308E-13 -7.35233349E-14  1.41819666E-03 -5.86673007E-13  1.93384403E-14
 -7.82600974E-04  1.88637693E-13  7.89825117E-14  4.82664014E-03  3.08065767E-13
  1.68648771E-14 -4.90917894E-02 -4.46729200E-14 -2.44853095E-14  1.19409130E-01
  3.70269992E-14  2.04755359E-02 -2.77046388E-02  1.41213684E-15 -3.66434764E-02
  2.71031082E-03 -2.51366246E-14 -3.40857349E-03  1.71880190E-02  5.14904282E-14
 -1.23227736E-01  2.64519701E-03 -8.39472073E-15  6.10642514E-02 -1.34275389E-02
 -5.31596998E-14 -2.10277977E-02  3.77929701E-03 -6.22675582E-14  3.45643687E-02
 -2.79125586E-02  4.01168346E-14 -1.80116232E-01  1.01402794E-01 -2.73012786E-14
  6.42811342E-01  4.29618275E-15  1.90727244E-02 -1.71980590E-02 -6.13563983E-14
 -3.63536866E-02  9.05011535E-04  1.42019156E-13  1.71880245E-02  2.31992152E-03
 -1.48788768E-13 -2.64520263E-03  4.76342442E-02  4.72486829E-14  2.37368344E-02
 -1.40567055E-03 -6.48381854E-15 -1.55840002E-02 -5.60704414E-04 -1.52882154E-13
 -1.40772044E-02 -2.61689669E-02  1.42363866E-13  6.99259102E-02 -1.75116019E-01
 -2.19883462E-13  2.99272086E-03  6.38796362E-01 -7.82600828E-04  2.36923668E-13
 -1.28469792E-13  1.41819631E-03 -5.65332688E-13  2.11838030E-14  1.12681788E-02
  3.12132258E-13 -2.83752499E-14 -2.47971195E-03 -3.90383426E-13  8.24495692E-14
 -1.35110673E-03  5.09077300E-13 -1.20070508E-14 -4.84012740E-04 -3.03649186E-13
 -1.92242277E-13 -4.90917884E-02 -9.41242691E-14  2.65077194E-14  4.82663966E-03
  3.80990783E-13 -3.01461460E-14 -6.06669123E-02  7.64367406E-14  1.72592876E-13
  1.19409127E-01 -4.77065291E-14 -2.10277981E-02 -3.77929744E-03 -1.11842883E-14
  6.10642519E-02  1.34275378E-02  1.14213587E-14 -1.23227734E-01 -2.64519633E-03
 -5.02911987E-14 -3.40857409E-03 -1.71880188E-02 -1.11826103E-14 -3.66434752E-02
 -2.71031022E-03  6.82873981E-14  2.04755352E-02  2.77046394E-02  7.61524288E-14
 -1.80116233E-01 -1.01402794E-01 -2.62925036E-14  3.45643693E-02  2.79125565E-02
 -5.22158077E-14 -1.57685025E-01 -5.83650163E-03 -8.00687381E-14  6.42811341E-01
 -1.15112797E-14  1.55840004E-02 -5.60704823E-04 -5.40199736E-14 -2.37368343E-02
 -1.40567035E-03  1.43531069E-13  2.64520248E-03  4.76342446E-02 -9.28944579E-14
 -1.71880245E-02  2.31992132E-03  3.98589280E-14  3.63536871E-02  9.05011649E-04
 -2.28731320E-14 -1.90727245E-02 -1.71980588E-02 -1.58366991E-13 -6.99259103E-02
 -1.75116018E-01  1.03107146E-13  1.40772036E-02 -2.61689673E-02 -1.04834806E-13
  5.83650257E-03 -2.66722493E-01  2.68093108E-13 -2.99272117E-03  6.38796362E-01
  9.29022446E-04 -9.38392685E-14  6.58085556E-14 -2.02220128E-03  2.02063424E-13
 -3.76649203E-15  1.41819566E-03 -1.21665857E-13 -2.20119935E-14 -1.35110605E-03
  1.31080551E-13 -5.19372646E-14  3.15427866E-03 -2.23519764E-13  4.61647288E-15
 -4.37574385E-04  9.89144281E-14  5.09210171E-14  1.21275394E-02  4.86202288E-14
  4.15010211E-15 -1.83462888E-03 -9.29556058E-14  3.39748357E-15  7.52823989E-03
 -3.91902251E-14 -7.53610848E-14 -5.59170074E-02  3.14627150E-14 -7.02480504E-14
  1.04439797E-01  4.98542054E-14  5.39510222E-02 -2.76871406E-02 -7.23615525E-14
 -1.11651485E-01 -2.00272847E-03  1.87953250E-13  6.10642516E-02  2.37368310E-02
 -1.57023285E-13 -3.66434766E-02  3.63536838E-02  8.37581685E-14  1.00000351E-01
  1.72191984E-03 -7.36775773E-14 -4.81219737E-02 -3.08702445E-02 -2.69854042E-13
 -7.14773243E-02  1.48041839E-03  2.22616875E-13 -1.59485570E-02 -3.97964158E-03
 -2.37250697E-13  5.47940077E-02  3.80884930E-02  2.92467766E-13 -2.33574986E-01
  9.43941255E-02 -1.29296106E-13  7.36709739E-01  4.25956686E-16  1.33019516E-03
 -7.66215666E-03  1.33015345E-14  2.00272988E-03  7.41369065E-03 -3.91972146E-14
 -1.34275394E-02 -1.40566981E-03  2.86654098E-14 -2.71030945E-03  9.05012039E-04
 -1.08572876E-14  1.72191933E-03 -5.02245802E-03  6.42911252E-15  1.08509389E-03
  7.09282244E-03  4.66581917E-14  2.88308061E-03  2.25538417E-02 -3.07603534E-14
 -3.41912437E-04 -9.49557941E-03  2.66743290E-14  2.50351176E-02 -1.64361013E-02
 -6.99836694E-14  7.10220294E-02 -1.68013150E-01  1.59899364E-14  7.42057623E-02
  7.18531812E-01  5.53924284E-05 -7.45645142E-15  5.63775719E-15 -2.58967080E-04
  1.81050714E-14 -9.44547738E-16 -1.36242753E-04 -1.60393209E-14  1.00154277E-15
  2.76549377E-04  1.82047631E-14  5.40367173E-15 -1.65802577E-05 -1.92279015E-14
  1.03238141E-15  2.40207332E-05  7.98984139E-15  5.00605255E-15 -2.02233987E-03
  1.69760102E-14 -3.48266826E-15  1.86280692E-05 -1.69341707E-14 -3.84045348E-16
  4.45118954E-03  5.11868234E-15 -5.78621224E-15  2.85639284E-03 -5.73320484E-15
 -7.43332108E-15 -3.31922854E-02 -1.56233690E-15  2.90299586E-15  2.17269183E-02
  5.19208341E-16  4.46533997E-04 -2.96861887E-04 -2.63987216E-15 -6.60906812E-04
  3.32275357E-04  8.44976973E-15  3.28100796E-04 -7.87298072E-05 -1.09235994E-14
  8.74581733E-05  3.20870293E-04  4.27459265E-15  7.97498056E-04 -2.90994226E-04
  5.48943786E-16 -4.73061252E-04 -1.09596507E-04 -8.11999419E-15  1.68734193E-03
  1.89176988E-03  8.17091580E-15  4.61081596E-05  1.35597736E-03 -8.61246991E-15
 -4.29998654E-03  1.05035502E-03  7.69652961E-15  2.50030834E-03  2.79822183E-02
 -3.52099356E-15 -5.83062020E-02  8.70490405E-04 -4.56686396E-16  5.90201651E-02
 -2.62684541E-15 -5.70203029E-04  5.77581039E-04  1.42600764E-15  1.18755149E-03
 -3.47314321E-04  3.12138118E-15  2.22300240E-04 -4.14739483E-04  4.30756609E-15
  2.74141382E-04 -4.79096199E-04  3.52106010E-15 -1.55429327E-03  2.15574637E-04
 -5.32320392E-15  9.80957779E-04  2.03776588E-04 -2.71366302E-16 -2.80242727E-03
  4.66159196E-04 -7.22932302E-15  1.14899741E-04 -5.53064294E-04  1.72750617E-14
  2.07962565E-03  1.25653832E-03  3.49540058E-15 -3.68447537E-04 -1.30944677E-02
  2.63740330E-15 -1.12330745E-03 -3.34713897E-01  3.21168471E-16  2.17943008E-04
  3.56970086E-01  1.41698836E-04  1.54129998E-14 -1.26640926E-14  9.29022499E-04
 -1.20613795E-14  2.05670435E-15 -7.82600759E-04 -1.59903272E-14  3.22314087E-14
 -4.84012824E-04  2.45991908E-14  2.48893162E-14 -4.37574419E-04  2.46422544E-14
  6.46441763E-15  3.04179795E-04 -4.39749087E-15  2.21625269E-15  1.27472729E-03
  2.31208702E-14 -1.48148284E-14  2.87936767E-04 -4.03723650E-14  1.01119116E-14
 -6.36716019E-03  4.76009479E-14  1.61382570E-14  1.07798316E-02 -3.73231232E-14
 -1.47275487E-14 -4.55102734E-02  5.38485992E-14  4.76229272E-15  4.06086889E-03
 -4.17056676E-16 -4.34340129E-15  1.00109695E-01 -1.49580383E-14 -3.05549102E-02
  1.97412201E-02  3.48739951E-14  5.39510221E-02 -1.33019567E-03 -8.23674834E-14
 -2.10277985E-02 -1.55839993E-02  4.55212043E-14  2.04755366E-02 -1.90727234E-02
 -2.70427978E-14 -4.81219740E-02  1.08509375E-03  3.64056667E-14  2.07246584E-02
  9.09044318E-03  1.19368763E-13 -2.58152203E-03  7.48854565E-03 -8.60944674E-14
  3.46323942E-03  1.76767491E-03  9.18251332E-14 -2.21784435E-02 -1.74643168E-02
 -1.52932545E-13 -3.07969492E-02 -1.17872101E-02  5.76955571E-14 -3.73745444E-01
 -1.49807967E-01  1.38454492E-15  3.99575951E-03  3.03843421E-03 -2.12034417E-14
  7.83047074E-01 -7.33098868E-15 -1.97412199E-02  3.09578773E-02  2.20205638E-14
  2.76871403E-02 -7.66215678E-03 -6.96546556E-14  3.77929743E-03 -5.60703957E-04
  5.20141104E-14  2.77046387E-02 -1.71980582E-02 -3.60885386E-14 -3.08702433E-02
  7.09282229E-03  2.74950901E-14  9.09044263E-03 -1.47564245E-02  7.83250200E-14
 -1.50798673E-02 -2.99703282E-03 -5.86456591E-14 -1.82570514E-02  2.02165215E-03
  4.69218089E-14 -2.06388444E-04 -2.41818151E-02 -8.38034976E-14  1.98909599E-02
  3.45474391E-02  3.41384404E-14 -1.33168026E-01 -1.87107252E-01  2.86666158E-16
 -3.00458442E-02 -1.23662998E-02 -4.72225277E-15  1.49259215E-02  6.41417170E-01
  3.04179315E-04 -1.60369737E-14 -1.43411608E-15 -4.37574836E-04  3.65552010E-14
 -2.54952411E-15 -4.84011564E-04  1.50015560E-14 -4.39856222E-15 -7.82600506E-04
 -3.69777943E-15 -2.20156313E-14  9.29022203E-04 -1.21934955E-14 -2.92072866E-15
  1.41698693E-04  2.87612395E-14  2.28445864E-14  2.87936263E-04 -1.54881581E-14
  3.28493068E-14  1.27472756E-03 -1.75245818E-14  5.89953470E-15  1.07798304E-02
 -4.73360649E-14 -4.17706507E-14 -6.36716034E-03  2.38733649E-14 -2.31570626E-14
  6.44889574E-03 -5.65999405E-14  9.11478457E-15  6.44877135E-03  3.33359012E-16
 -3.03497204E-15 -5.05253093E-02  2.76169152E-14  1.42233800E-14  1.00109696E-01
  2.80714181E-14  2.07246587E-02 -9.09044283E-03 -3.46065209E-14 -4.81219742E-02
 -1.08509330E-03  8.51137836E-14  2.04755358E-02  1.90727232E-02 -8.12340280E-14
 -2.10277982E-02  1.55839993E-02  3.87849120E-14  5.39510216E-02  1.33019533E-03
 -2.78390913E-14 -3.05549098E-02 -1.97412204E-02 -1.17564469E-13  3.46324029E-03
 -1.76767516E-03  1.12813018E-13 -2.58152229E-03 -7.48854461E-03 -1.33051876E-13
 -3.07969490E-02  1.17872102E-02  1.04355064E-13 -2.21784441E-02  1.74643167E-02
 -5.74929270E-14  5.57607415E-02 -2.72200937E-02 -8.66081672E-16 -4.36821192E-03
 -3.66446839E-03  3.27244093E-14 -1.41380128E-01 -3.32579097E-02 -2.35985300E-14
  7.83047075E-01 -2.00860601E-14 -9.09044328E-03 -1.47564244E-02  3.14143961E-14
  3.08702441E-02  7.09282201E-03 -8.50109345E-14 -2.77046380E-02 -1.71980587E-02
  9.76402056E-14 -3.77929792E-03 -5.60704553E-04 -4.38898976E-14 -2.76871404E-02
 -7.66215679E-03  1.36990648E-14  1.97412202E-02  3.09578777E-02  1.01653997E-13
  1.82570496E-02  2.02165210E-03 -1.02639750E-13  1.50798686E-02 -2.99703357E-03
  1.19275705E-13 -1.98909611E-02  3.45474393E-02 -8.62986834E-14  2.06390179E-04
 -2.41818147E-02  4.80043718E-14 -5.46646942E-02 -4.04894642E-02  1.81729040E-15
 -1.41438400E-03  1.35770030E-03 -1.99204690E-14  3.32579103E-02 -2.74041364E-01
  1.10024892E-14 -1.49259223E-02  6.41417171E-01 -4.37574686E-04  9.99659727E-14
 -6.76476653E-14  3.15427838E-03 -2.08244473E-13  7.93303941E-15 -1.35110519E-03
  1.32399203E-13  2.87811055E-14  1.41819566E-03 -1.46054551E-13  2.59691978E-14
 -2.02220145E-03  2.33456947E-13 -6.79641213E-15  9.29022453E-04 -1.01684523E-13
 -5.12057357E-14 -1.83462893E-03 -1.24112251E-13 -2.29049369E-14  1.21275399E-02
  6.59418515E-14  6.11867141E-16 -5.59170088E-02  2.36673978E-14  1.11804419E-13
  7.52823964E-03  1.67225209E-14  6.26853628E-14 -6.14477620E-04  1.16889821E-13
 -1.76602814E-14  4.89962105E-04  3.00827689E-15 -2.54322063E-15  6.44889557E-03
 -5.43838777E-14 -3.05553286E-14 -4.55102726E-02  5.91717684E-14 -4.52527887E-14
  1.04439797E-01 -4.09730302E-14 -4.81219742E-02  3.08702438E-02  7.61819691E-14
  1.00000352E-01 -1.72192045E-03 -1.98046420E-13 -3.66434762E-02 -3.63536837E-02
  1.39161792E-13  6.10642522E-02 -2.37368310E-02 -7.99734347E-14 -1.11651484E-01
  2.00272930E-03  8.33214303E-14  5.39510214E-02  2.76871410E-02  2.82830393E-13
 -1.59485573E-02  3.97964263E-03 -2.15878506E-13 -7.14773250E-02 -1.48041951E-03
  2.17975784E-13 -2.33574986E-01 -9.43941253E-02 -3.42061424E-13  5.47940080E-02
 -3.80884934E-02  1.32176952E-13 -9.38063561E-02 -3.29917268E-03  2.64575858E-15
 -1.47704700E-03  9.40783585E-04 -4.70565232E-14  5.57607409E-02  5.46646923E-02
  6.79370866E-14 -3.73745444E-01  1.33168028E-01 -1.21691207E-13  7.36709739E-01
 -2.86526912E-15 -1.08509379E-03  7.09282252E-03 -1.46391652E-14 -1.72191969E-03
 -5.02245814E-03  3.50330358E-14  2.71031023E-03  9.05011917E-04 -4.23057099E-14
  1.34275388E-02 -1.40566982E-03  1.35162782E-14 -2.00272970E-03  7.41369055E-03
  8.90395077E-15 -1.33019529E-03 -7.66215665E-03 -1.69875000E-14  3.41911671E-04
 -9.49557990E-03  2.81587395E-14 -2.88307998E-03  2.25538412E-02 -4.21283914E-14
 -7.10220293E-02 -1.68013150E-01  6.87556147E-15 -2.50351176E-02 -1.64361010E-02
 -5.00117758E-15  3.29917267E-03  7.24022111E-03 -2.14191757E-15  2.58120174E-04
  2.79252627E-04 -3.95338399E-15  2.72200938E-02 -4.04894641E-02  8.17693690E-15
  1.49807967E-01 -1.87107252E-01  1.66851095E-14 -7.42057619E-02  7.18531812E-01
 -2.32828391E-04 -1.54798736E-14  8.49413780E-15 -2.36693216E-03  3.81143205E-14
 -2.16833622E-15  4.36832714E-03 -2.29136709E-14  1.39386533E-15  4.71689870E-03
  2.93767954E-14 -2.21474839E-15 -2.94529938E-04 -3.43456011E-14  7.20237332E-16
  3.58668141E-04  2.01211668E-14  1.34488489E-14 -3.30995395E-02  1.30219439E-14
 -2.88372542E-15  8.18557725E-04 -2.73858195E-14  1.39359007E-15  4.71689880E-03
 -3.58599866E-16 -1.35209610E-14  4.36832735E-03 -9.66355309E-16 -1.78748579E-14
 -2.36693227E-03 -1.59402805E-14  4.19688235E-15  4.30327151E-04 -5.29223376E-16
  3.39565063E-17 -2.32828447E-04  8.71329357E-15  5.42933049E-15  3.58668107E-04
 -5.04229288E-15  4.73391144E-15 -2.94529997E-04  1.90988552E-14 -2.09108051E-15
  1.98759937E-02  1.08429164E-14  1.19744507E-04 -3.04778448E-04  4.73720122E-15
  1.47460076E-03  1.45795821E-03 -4.74577693E-15  3.07091111E-03  2.84065046E-02
 -2.72943215E-14 -4.91869499E-03  8.29290163E-04  1.08363978E-14  2.71833587E-04
  1.65717944E-03  8.24931759E-15  3.68919834E-04  1.14310228E-04  1.18049269E-14
 -5.86438559E-02  5.83076284E-11  1.34753201E-14 -4.20744246E-04  1.29951565E-10
 -2.43592814E-14 -4.91869523E-03 -8.29290224E-04 -6.08231831E-14  3.07091139E-03
 -2.84065048E-02  4.55496784E-15  1.47460060E-03 -1.45795816E-03  1.26776579E-15
 -2.57889873E-04  9.37447380E-04  9.31665977E-15  1.19744589E-04  3.04778598E-04
  1.02262312E-14  3.68919713E-04 -1.14310337E-04 -3.87372328E-15  2.71833902E-04
 -1.65717947E-03  4.51070365E-15  5.95111991E-02 -5.44555722E-16  3.24296127E-05
  3.88427966E-04 -9.91132718E-16 -1.53883576E-03  6.38746067E-04  1.09288544E-14
 -1.17109712E-03 -1.38196652E-02 -9.82519683E-15  3.18604416E-03  1.12488595E-03
  8.93697910E-15 -1.41374281E-03 -6.89758636E-04 -2.40818566E-15  4.51483136E-04
  2.16016959E-04 -4.08146545E-15 -2.48228918E-10 -3.32188818E-01  2.92519817E-15
  2.28057352E-10  5.86273060E-04  1.40611287E-15 -3.18604455E-03  1.12488602E-03
 -3.81549161E-15  1.17109752E-03 -1.38196652E-02 -1.36763722E-15  1.53883549E-03
  6.38746112E-04  2.10988998E-16 -9.54431002E-04  5.40766821E-04 -2.67066839E-15
 -3.24295271E-05  3.88428050E-04  8.63367496E-16 -4.51483258E-04  2.16016970E-04
  1.35156605E-15  1.41374308E-03 -6.89758581E-04  1.12066202E-15  1.85077844E-12
  3.55249023E-01 -2.99531267E-02 -1.95423779E-14  9.72107968E-15  5.75909432E-03
  3.13195818E-14  2.83351039E-15  5.46981324E-03 -4.41847499E-14 -2.54394998E-14
 -1.06870983E-03 -8.77549064E-17 -1.38058661E-14  1.71744195E-03  7.37440455E-16
  4.93730815E-16  3.40360588E-03  9.44994731E-15 -1.29152117E-14 -1.01434575E-03
  7.58350629E-14  2.07729905E-14  1.05775502E-03  8.68522047E-14 -1.09154571E-14
  2.75754160E-04 -8.64328062E-14 -6.16431506E-14  7.00115052E-04 -7.57263416E-14
  2.23359111E-14  6.81745690E-04 -2.86941386E-13 -1.17154608E-13  4.35065613E-05
  3.12707407E-14  1.96878849E-14 -4.32841905E-04  1.64891281E-13  1.68911783E-13
  9.84128592E-05 -3.20131776E-13  1.49479183E-13 -8.77648631E-04  3.81887657E-13
 -1.35711979E-13 -1.32718652E-04  2.79529814E-15 -3.21556840E-15  1.91977160E-02
 -4.43803067E-15 -2.71300241E-01 -1.18824843E-01 -7.02852476E-15 -1.97597883E-02
 -1.63387360E-02  1.54476234E-14 -2.43338575E-03  4.23840080E-03  1.68568336E-14
  7.15468890E-04  8.18934708E-04 -1.03417489E-14  6.32279867E-04  6.92018096E-04
 -8.59168019E-15  4.24848631E-03  2.45073178E-03 -6.26129232E-14 -2.99183963E-04
 -1.36980841E-03  2.50668285E-14 -4.23108840E-04 -1.79844128E-04 -2.04829901E-13
  4.28074268E-04  1.22016131E-04  2.55874456E-13 -5.28540909E-04  2.24113218E-04
  9.17392475E-14 -1.84362186E-05  2.09036555E-05 -7.38283654E-14  1.02905483E-05
  7.23599457E-06 -1.01377791E-13 -6.96357797E-05 -1.96253463E-04  7.93279009E-15
 -3.39668147E-06  2.16602153E-04  1.46314371E-13 -2.64341965E-04 -2.81086764E-04
  4.66582608E-15 -8.81647477E-06  6.14637015E-05 -2.38632682E-15  2.87254937E-01
 -4.22660120E-15 -1.20190312E-01 -1.27370506E-01 -3.11949668E-15  1.68766816E-02
  1.21373409E-02  6.70775715E-15  1.96902677E-03 -1.99842054E-03  5.88897228E-15
  1.05996834E-03 -3.05372980E-04 -4.67572443E-15  1.53870060E-03 -5.64724064E-03
 -1.53875649E-15 -2.90404604E-02 -1.03347237E-02 -1.12153533E-14  9.20052005E-04
  7.72791882E-04  7.20780288E-15 -1.29097005E-04  1.47368870E-04 -2.45660104E-14
 -2.20290596E-04 -3.34292312E-04  3.35760137E-14  1.53701235E-04 -3.35370330E-04
  5.03750896E-14 -4.90592537E-04  9.32560278E-05 -1.04178663E-14 -1.20351962E-05
  1.27842262E-05 -6.63144230E-14  3.92070209E-04  3.24585436E-04 -1.69796479E-14
 -2.54470453E-04 -3.92485394E-05  3.05676682E-14  3.98514596E-04 -7.15276081E-05
 -4.67459331E-15 -7.23381585E-06  2.31104999E-06 -8.74380074E-16  1.28375945E-01
  1.31467193E-01  4.06086914E-03 -3.37387837E-15  5.03207046E-17 -3.31922853E-02
  1.58642838E-14 -6.66331380E-16  2.85639268E-03 -1.30105764E-14  8.15006238E-15
  4.45118963E-03  1.91333941E-14  4.19489093E-15  4.89962127E-04 -9.71076644E-15
  6.90768152E-16  6.44877119E-03  1.00620353E-14  9.18193777E-15 -2.02233976E-03
  1.01182996E-14 -2.58575516E-15  1.86279203E-05 -3.11798077E-14  3.86584394E-15
  2.76549969E-04  9.74695732E-15 -4.10550618E-15 -1.36242830E-04 -8.55201491E-15
 -1.42081297E-14 -2.58967140E-04  2.67759528E-15  2.71355420E-15 -2.24441856E-05
 -3.43050543E-16 -1.98566557E-15  5.53922824E-05  9.37448654E-16  3.81441217E-15
  2.40206099E-05  5.32460182E-15 -1.19485928E-15 -1.65804322E-05  2.20396149E-15
 -1.84521988E-15  4.30327128E-04  5.30590676E-15 -5.81390137E-16 -4.01127459E-03
 -4.25149511E-15 -2.53434961E-15  2.17269185E-02 -1.56770739E-14  3.99575940E-03
  3.00458441E-02 -1.15921418E-15 -5.83062016E-02 -8.70490434E-04 -1.71774894E-14
  2.50030786E-03 -2.79822178E-02  6.18174309E-14 -4.29998623E-03 -1.05035485E-03
 -3.01330179E-14 -1.47704698E-03 -2.58120204E-04 -6.57734993E-15 -4.36821190E-03
  1.41438428E-03  2.99805324E-15  1.68734267E-03 -1.89176994E-03 -3.45772289E-14
  4.61074058E-05 -1.35597748E-03  4.39139218E-14  8.74587144E-05 -3.20870503E-04
  6.81038838E-14  3.28100166E-04  7.87297022E-05  2.59345792E-15 -6.60906520E-04
 -3.32275523E-04 -1.47993576E-15 -5.98296130E-05  4.09021461E-05 -1.11071806E-14
  4.46533869E-04  2.96861737E-04 -1.30870881E-14 -4.73061018E-04  1.09596534E-04
 -8.85320559E-16  7.97497756E-04  2.90994258E-04 -5.29697568E-15 -2.57889801E-04
  9.54431010E-04 -2.62500633E-15  1.04971160E-03 -3.49513019E-04 -5.49134357E-15
  5.90201650E-02 -1.01396937E-14 -3.03843406E-03 -1.23663001E-02  5.29675276E-15
  1.12330715E-03 -3.34713897E-01 -2.20892185E-14  3.68448278E-04 -1.30944677E-02
  4.65735842E-14 -2.07962624E-03  1.25653796E-03 -2.24452702E-14 -9.40783033E-04
  2.79252534E-04 -1.68525055E-15  3.66446814E-03  1.35770028E-03  1.27160041E-14
  2.80242611E-03  4.66159220E-04 -3.06118348E-14 -1.14898835E-04 -5.53064300E-04
  3.66548652E-14 -2.74142112E-04 -4.79095936E-04  2.98121333E-14 -2.22299441E-04
 -4.14739153E-04  6.43680530E-15 -1.18755187E-03 -3.47314317E-04 -7.52906058E-16
 -4.09020503E-05  7.62724512E-05 -8.16001956E-15  5.70203037E-04  5.77580952E-04
 -7.36741990E-15 -9.80957783E-04  2.03776672E-04 -5.25341849E-15  1.55429360E-03
  2.15574753E-04 -2.41088579E-15 -9.37447406E-04  5.40766818E-04 -1.92923639E-15
  2.97487958E-04  1.05989693E-03 -2.73665906E-15 -2.17943069E-04  3.56970086E-01
  6.44877141E-03  5.16813405E-15 -9.24161306E-15  4.89961989E-04 -6.86690476E-15
 -4.89109298E-16  4.45118959E-03  1.72693523E-14  4.91230976E-15  2.85639277E-03
 -1.15791603E-14 -7.81213684E-16 -3.31922853E-02  1.91217030E-14 -2.11393066E-15
  4.06086893E-03  2.97347936E-15  5.68697608E-15  1.86280607E-05 -2.19483775E-14
  4.57789548E-15 -2.02233979E-03 -1.01708424E-14  6.81892663E-15 -1.36242871E-04
 -7.44549306E-15  3.16033735E-15  2.76549623E-04  1.28239758E-14 -8.92994663E-15
 -1.65804326E-05 -5.99157697E-15  1.89090172E-15 -1.45033367E-05  3.06676068E-16
 -3.51261725E-15  2.40206214E-05  4.60255365E-15  6.82697330E-15  5.53924968E-05
  2.77454316E-15 -2.68338228E-15 -2.58967036E-04  1.21612768E-14  4.59537060E-15
 -3.73797082E-04  5.55428610E-15 -1.22246670E-15  1.66448760E-04 -4.57912014E-15
 -1.85927089E-15 -9.87354637E-04 -5.58993789E-15 -3.11117416E-15  2.17269183E-02
  2.41893460E-16 -4.36821182E-03 -1.41438424E-03  2.40660370E-15 -1.47704709E-03
  2.58120165E-04  2.54553128E-15 -4.29998626E-03  1.05035496E-03  1.21946143E-15
  2.50030796E-03  2.79822179E-02  6.43200199E-15 -5.83062017E-02  8.70490457E-04
 -7.81061996E-15  3.99575939E-03 -3.00458442E-02 -2.58015156E-15  4.61075504E-05
  1.35597760E-03 -3.84387449E-15  1.68734254E-03  1.89176994E-03  1.47140230E-14
  3.28100290E-04 -7.87297370E-05 -4.01181444E-16  8.74586440E-05  3.20870379E-04
 -6.49429124E-16  7.97497765E-04 -2.90994183E-04  9.43377619E-16  8.21275538E-06
 -3.49532348E-05 -6.50354506E-16 -4.73061028E-04 -1.09596481E-04 -3.61780306E-15
  4.46533861E-04 -2.96861889E-04 -2.23561660E-15 -6.60906560E-04  3.32275534E-04
  3.03578996E-16 -3.92897863E-04  2.29473620E-04 -8.09517178E-16  6.96460429E-05
 -1.51962949E-03 -1.13822874E-15  2.31167209E-04 -2.53046195E-05 -3.70330925E-15
  5.90201650E-02  6.63921778E-15 -3.66446801E-03  1.35770015E-03 -1.31648909E-15
  9.40782971E-04  2.79252539E-04  1.66896929E-14  2.07962628E-03  1.25653799E-03
 -4.03960336E-14 -3.68448372E-04 -1.30944677E-02  1.88964914E-14 -1.12330703E-03
 -3.34713897E-01  5.76062138E-15  3.03843397E-03 -1.23663001E-02 -4.48595568E-15
  1.14898855E-04 -5.53064339E-04  2.13222046E-14 -2.80242628E-03  4.66159080E-04
 -2.51970350E-14  2.22299817E-04 -4.14739202E-04 -3.28144217E-14  2.74141872E-04
 -4.79095819E-04 -2.67564421E-15 -1.55429347E-03  2.15574726E-04  4.64287937E-16
 -3.49531849E-05 -7.41682026E-06  2.65165289E-15  9.80957895E-04  2.03776628E-04
  8.59743763E-15 -5.70203150E-04  5.77581052E-04  1.53996639E-15  1.18755167E-03
 -3.47314269E-04  2.69858950E-15  2.14348807E-04 -1.69301827E-04  2.89170935E-16
  1.39355414E-04 -7.59605575E-04  2.04730568E-15  2.53046451E-05 -1.24184849E-04
  2.83522752E-15  2.17943037E-04  3.56970086E-01  3.40360558E-03  3.56058466E-15
  1.57496076E-14  1.71744184E-03  5.86476308E-15 -3.07935732E-16 -1.06870940E-03
 -2.52039990E-15  2.59290725E-14  5.46981286E-03 -5.89188388E-14  2.53810274E-14
  5.75909441E-03  5.12250132E-14 -3.32128013E-15 -2.99531264E-02 -1.77747542E-14
 -1.18940745E-14  1.05775473E-03  1.00593164E-13  1.84490030E-14 -1.01434560E-03
  1.06641167E-13 -2.72112044E-14  7.00114927E-04 -1.30786019E-13 -5.91696797E-14
  2.75754732E-04 -9.26128519E-14  5.86320296E-14 -8.77648865E-04  3.78615602E-13
  1.46583364E-13 -1.31870567E-05 -9.53147508E-16  7.36875041E-15  9.84126240E-05
 -2.96288806E-13 -2.10335371E-13 -4.32841824E-04  2.06984265E-13 -1.97861514E-13
  6.81745833E-04 -4.29745530E-13  2.48171814E-13  6.46311922E-05  4.00591079E-15
  3.66552246E-15 -1.24396329E-03 -4.26121296E-15 -1.94253927E-15  1.66448659E-04
 -7.31413945E-15 -5.88811649E-15 -4.01127455E-03  1.65115392E-15  5.33258918E-15
  1.91977160E-02 -9.23093185E-15  4.24848629E-03 -2.45073166E-03  7.89846410E-15
  6.32279906E-04 -6.92018098E-04 -3.12579835E-14  7.15468891E-04 -8.18934912E-04
  4.69314103E-14 -2.43338582E-03 -4.23840079E-03 -2.14550373E-14 -1.97597886E-02
  1.63387359E-02  2.36071690E-15 -2.71300241E-01  1.18824843E-01  4.35472078E-14
 -4.23109076E-04  1.79844084E-04 -6.07441902E-14 -2.99183708E-04  1.36980858E-03
  2.07956100E-13 -5.28541270E-04 -2.24113350E-04 -1.54535581E-13  4.28074659E-04
 -1.22016144E-04  1.46262822E-13 -2.64342301E-04  2.81086875E-04 -5.10312233E-14
  1.77305790E-05 -5.64331921E-06  6.78115030E-14 -3.39659895E-06 -2.16602073E-04
 -1.09220046E-13 -6.96359078E-05  1.96253506E-04  1.21648219E-13 -1.84357807E-05
 -2.09036811E-05 -2.63117130E-15 -4.63443822E-05  3.97819634E-05 -1.87004583E-16
  7.81058946E-04  4.41044271E-04 -1.24529111E-15  6.96460656E-05 -1.39355469E-04
 -2.13653951E-15  1.04971162E-03 -2.97487918E-04 -3.97325666E-15  2.87254937E-01
 -1.44292273E-14  2.90404604E-02 -1.03347238E-02 -7.09047531E-16 -1.53870070E-03
 -5.64724064E-03 -1.34461952E-14 -1.05996845E-03 -3.05372742E-04  4.40426465E-14
 -1.96902663E-03 -1.99842037E-03 -2.18427208E-14 -1.68766813E-02  1.21373409E-02
 -4.53158696E-15  1.20190312E-01 -1.27370506E-01  3.19537255E-15  1.29097343E-04
  1.47368979E-04 -3.08790438E-14 -9.20052524E-04  7.72791983E-04  8.74020545E-14
 -1.53700872E-04 -3.35370352E-04  4.93052409E-14  2.20290201E-04 -3.34292395E-04
 -5.53262051E-15 -3.98514076E-04 -7.15277339E-05 -1.37468499E-14 -3.53401758E-05
  1.29992169E-05  8.98043311E-14  2.54470206E-04 -3.92486656E-05 -5.31709481E-14
 -3.92070046E-04  3.24585336E-04 -3.12715510E-14  4.90592215E-04  9.32560648E-05
 -8.98311326E-15 -4.99569508E-05  4.78146672E-05 -1.91121324E-15 -4.41044252E-04
  1.09191045E-03 -5.87236632E-15  1.51962942E-03 -7.59605682E-04 -5.55736078E-15
  3.49513038E-04  1.05989692E-03 -7.03014531E-15 -1.28375945E-01  1.31467193E-01
  3.58668056E-04  1.31649543E-14 -1.62623257E-14 -2.94530214E-04 -3.03938647E-14
  1.68907654E-15  4.71689919E-03  3.13347411E-14  5.54871163E-15  4.36832706E-03
 -2.80159633E-14  6.40976062E-15 -2.36693201E-03  4.38450867E-14 -1.67076993E-16
 -2.32828411E-04 -8.61901013E-15 -3.57864804E-15  8.18557402E-04 -2.53281010E-14
  2.71117160E-15 -3.30995393E-02  3.47342186E-15  3.54197696E-15  4.36832700E-03
 -3.90874613E-15  1.21416854E-14  4.71689925E-03  8.59195030E-15  3.46509082E-15
 -2.94530268E-04  1.03152718E-14  8.69764431E-16 -3.73797093E-04  7.62888378E-16
 -1.39085839E-15  3.58668189E-04 -2.32074869E-15 -3.52369138E-15 -2.32828485E-04
  7.08829310E-15 -1.03545883E-14 -2.36693207E-03 -8.84427797E-15  6.71684572E-15
 -6.71104297E-04  3.57566601E-15 -1.99839025E-16  6.46311450E-05 -4.85538958E-15
 -2.95521457E-15 -3.73797142E-04 -6.13901732E-15 -5.26858907E-15  4.30327189E-04
 -1.11785656E-15  3.60471138E-15 -1.32718600E-04  1.78939609E-15 -3.25898371E-15
  1.98759938E-02  2.23746521E-15  3.68919820E-04 -1.14310316E-04 -6.29712513E-15
  2.71833628E-04 -1.65717946E-03  1.73537835E-14 -4.91869490E-03 -8.29290121E-04
 -2.78278765E-14  3.07091106E-03 -2.84065046E-02  8.57596118E-15  1.47460082E-03
 -1.45795819E-03  5.50324053E-15  1.19744445E-04  3.04778468E-04 -1.24822424E-14
 -4.20744291E-04 -1.89425602E-10  2.04772653E-14 -5.86438559E-02 -1.72615138E-10
 -2.95621374E-14  3.07091137E-03  2.84065048E-02  3.12859887E-15 -4.91869531E-03
  8.29290358E-04 -5.00256088E-15  2.71833951E-04  1.65717942E-03 -9.80440353E-16
 -3.92897833E-04  2.14348875E-04  5.47191688E-16  3.68919652E-04  1.14310249E-04
  4.51931015E-15  1.19744574E-04 -3.04778560E-04  7.15355902E-15  1.47460061E-03
  1.45795822E-03 -4.19363639E-16  1.90668369E-04  3.14770759E-11  1.44425717E-15
 -4.63443755E-05  4.99569987E-05  6.00013461E-16 -3.92897873E-04 -2.14348851E-04
  3.14036820E-15 -2.57889810E-04  9.37447441E-04  2.88761614E-15 -8.81649166E-06
  7.23380952E-06  2.78895010E-15  5.95111992E-02  1.00491090E-14 -4.51483129E-04
  2.16016871E-04 -1.95019704E-15  1.41374294E-03 -6.89758641E-04  2.66020274E-14
 -3.18604414E-03  1.12488591E-03 -5.68824189E-14  1.17109714E-03 -1.38196655E-02
  2.97609162E-14  1.53883553E-03  6.38746146E-04  5.04613534E-15 -3.24294932E-05
  3.88427999E-04 -6.14271771E-15 -5.37931078E-10  5.86273041E-04  3.04329285E-14
  4.26528404E-10 -3.32188818E-01 -3.52727396E-14 -1.17109759E-03 -1.38196650E-02
 -5.17791800E-14  3.18604489E-03  1.12488602E-03 -5.18940840E-15 -1.41374323E-03
 -6.89758472E-04  1.25346966E-15  2.29473646E-04 -1.69301865E-04  4.74133759E-15
  4.51483257E-04  2.16016965E-04  1.26024378E-14  3.24294308E-05  3.88428175E-04
  3.64791911E-15 -1.53883543E-03  6.38746094E-04  4.50475922E-15 -1.81913696E-11
 -2.06965752E-04 -4.36272433E-16 -3.97819752E-05  4.78146733E-05  3.49719608E-15
 -2.29473633E-04 -1.69301746E-04  3.50025049E-15 -9.54431000E-04  5.40766808E-04
  6.33953218E-15 -6.14637240E-05  2.31104543E-06  5.02993970E-15  4.09598450E-12
  3.55249023E-01 -4.32841691E-04 -4.42455297E-14  1.88970463E-13  6.81745824E-04
  6.04582495E-14 -2.24811092E-15  7.00114241E-04  2.09081041E-15  2.07510574E-14
  2.75754136E-04  3.35068787E-14  2.12421119E-15 -8.77648369E-04 -3.71844836E-13
 -1.59042172E-13  9.84128698E-05  3.55718293E-13  5.76908370E-15 -1.01434521E-03
  1.72573928E-15 -1.61076467E-14  1.05775472E-03 -7.82350678E-14 -1.69627967E-14
 -1.06870945E-03 -7.94345887E-15  1.04011529E-14  5.46981243E-03  1.29534801E-14
 -2.34935215E-14  5.75909472E-03 -4.04999049E-15  8.00222124E-15 -4.01127454E-03
  8.42963231E-16 -3.42184501E-15 -2.99531263E-02  1.39043205E-14 -1.14650255E-15
  3.40360572E-03 -4.27873436E-15 -3.47320807E-15  1.71744168E-03  1.22138989E-14
 -6.61357043E-15 -1.32718572E-04  6.69124661E-15 -3.75855474E-15 -1.91613481E-04
 -6.80138588E-14  2.52957922E-14  4.35065835E-05 -8.55714249E-15 -3.43467878E-15
 -1.31870493E-05  8.03980724E-15  1.26518120E-15  3.03389095E-04  1.38272851E-14
  8.41762638E-15  6.46311088E-05 -9.34318638E-16  2.67845019E-15  1.91977161E-02
  5.48664669E-14 -6.96358246E-05  1.96253593E-04  7.99550336E-14 -1.84361846E-05
 -2.09037940E-05 -2.02520219E-13 -5.28540884E-04 -2.24113135E-04  1.73712670E-13
  4.28074340E-04 -1.22016109E-04  3.83548052E-14 -2.64342018E-04  2.81086796E-04
 -9.14571054E-14 -3.39668901E-06 -2.16602008E-04  3.44656004E-14 -2.99183817E-04
  1.36980830E-03 -3.78366861E-14 -4.23109003E-04  1.79843800E-04  5.28312485E-14
  7.15469112E-04 -8.18934856E-04  1.44609099E-14 -2.43338603E-03 -4.23840077E-03
  1.62065066E-15 -1.97597883E-02  1.63387360E-02  3.67365415E-16  1.04971159E-03
 -2.97487998E-04 -1.68033704E-14 -2.71300241E-01  1.18824844E-01 -3.13297070E-15
  4.24848584E-03 -2.45073162E-03 -3.33083634E-15  6.32279939E-04 -6.92018009E-04
 -9.44017985E-15 -8.81650363E-06 -6.14636779E-05  7.77971178E-14 -4.03374364E-05
  1.04322926E-06 -9.57284683E-15  1.02905246E-05 -7.23597299E-06 -3.85994934E-14
  1.77306093E-05 -5.64328100E-06  1.00853384E-14 -1.21256267E-05 -1.59009869E-06
 -3.56721191E-15 -4.63443396E-05  3.97819624E-05 -3.70499558E-15  2.87254937E-01
 -1.77157197E-14 -3.92070154E-04  3.24585398E-04 -3.82180924E-14  4.90592452E-04
  9.32560664E-05  5.66950790E-14 -1.53701295E-04 -3.35370338E-04 -3.11461881E-14
  2.20290655E-04 -3.34292290E-04 -2.48088653E-14 -3.98514524E-04 -7.15276604E-05
  4.28139845E-14  2.54470423E-04 -3.92486109E-05 -1.61017735E-14 -9.20052020E-04
  7.72791991E-04  5.54426455E-15  1.29096957E-04  1.47369109E-04 -1.48625934E-14
 -1.05996834E-03 -3.05372915E-04  5.07468248E-15 -1.96902672E-03 -1.99842061E-03
 -1.28067777E-15 -1.68766814E-02  1.21373410E-02 -4.35777307E-16  3.49512999E-04
  1.05989694E-03  4.21274751E-15  1.20190312E-01 -1.27370506E-01  5.33223399E-16
  2.90404606E-02 -1.03347238E-02  1.79954588E-15 -1.53870071E-03 -5.64724069E-03
  9.98823511E-16  7.23384013E-06  2.31102221E-06 -2.77792300E-14 -1.04322440E-06
  2.20761753E-05  1.04936372E-14  1.20352072E-05  1.27842108E-05  2.23498039E-14
 -3.53401795E-05  1.29991573E-05 -2.82958252E-14 -1.59009690E-06  3.97883580E-06
  7.63979903E-16 -4.99570079E-05  4.78146604E-05  5.99684502E-16 -1.28375945E-01
  1.31467193E-01  9.84130929E-05 -4.07828351E-13  1.06400290E-13 -8.77648273E-04
  4.38908169E-13 -4.20756276E-13  2.75753581E-04  2.68775844E-13  1.07454638E-13
  7.00114771E-04  7.31201074E-14 -7.34404624E-14  6.81745599E-04 -2.14455051E-13
 -3.70119695E-14 -4.32841838E-04  1.37638874E-13  3.44061155E-13  1.05775507E-03
 -1.95017750E-13 -4.86853323E-14 -1.01434546E-03 -1.21741058E-13 -2.35782277E-15
  5.46981283E-03  4.62579598E-14  8.50748269E-15 -1.06870998E-03  1.17082182E-13
  4.18071369E-14  1.71744195E-03 -2.51948837E-14 -1.67726917E-15  1.66448764E-04
  1.15929852E-15 -1.11449698E-15  3.40360609E-03  1.75254884E-14  2.65894838E-14
 -2.99531267E-02  1.51176231E-14 -4.26652310E-14  5.75909453E-03 -3.18072567E-14
  7.68071878E-15  6.46312145E-05  7.45524457E-15 -1.79427222E-15  3.03389092E-04
 -1.50892726E-13 -6.34581391E-14 -1.31870199E-05  1.56977158E-14  4.29917776E-14
  4.35065124E-05  7.55555681E-15  6.02710298E-15 -1.91613457E-04 -1.37010298E-13
 -3.97048221E-14 -1.32718607E-04  1.07889364E-15  2.17736354E-15 -1.24396317E-03
 -1.07773271E-14  3.83073180E-15  1.91977161E-02 -2.24419660E-13 -3.39652888E-06
  2.16601922E-04 -8.51157094E-14 -2.64342252E-04 -2.81086805E-04 -7.14365081E-14
  4.28074334E-04  1.22016228E-04  1.08009991E-14 -5.28540940E-04  2.24113476E-04
 -8.29897832E-14 -1.84358405E-05  2.09038816E-05  3.29007222E-14 -6.96359610E-05
 -1.96253642E-04 -6.74542666E-16 -4.23108616E-04 -1.79843994E-04  8.40364658E-15
 -2.99184047E-04 -1.36980843E-03 -1.69617669E-14 -2.43338539E-03  4.23840098E-03
 -2.12395933E-14  7.15468633E-04  8.18934786E-04  3.10463532E-15  6.32280139E-04
  6.92018165E-04 -1.64328285E-15  6.96461263E-05  1.39355450E-04  2.87419604E-15
  4.24848586E-03  2.45073139E-03  1.00423167E-14 -2.71300241E-01 -1.18824843E-01
  7.01497913E-16 -1.97597891E-02 -1.63387362E-02 -1.08424471E-15 -4.63443799E-05
 -3.97819783E-05  3.50080814E-13 -1.21256396E-05  1.59008254E-06  9.85894100E-14
  1.77305709E-05  5.64336714E-06  1.88841978E-14  1.02905128E-05  7.23591121E-06
  1.66495305E-13 -4.03374396E-05 -1.04322225E-06 -4.84815065E-15 -8.81653593E-06
  6.14637290E-05  6.21504919E-15  7.81058978E-04 -4.41044275E-04  3.42647235E-15
  2.87254937E-01 -4.24088705E-14 -2.54470282E-04 -3.92486584E-05 -5.92681489E-14
  3.98514415E-04 -7.15275821E-05 -7.62026754E-14 -2.20290826E-04 -3.34292294E-04
  1.68989024E-14  1.53701385E-04 -3.35370179E-04 -4.99107589E-14 -4.90592451E-04
  9.32561427E-05  3.31775070E-14  3.92070213E-04  3.24585299E-04  4.19152769E-15
 -1.29096645E-04  1.47369004E-04  2.88228407E-14  9.20051820E-04  7.72792154E-04
 -4.69395197E-14  1.96902710E-03 -1.99842030E-03 -4.34846840E-14  1.05996801E-03
 -3.05373160E-04 -2.10221898E-15  1.53870105E-03 -5.64724058E-03  1.53655940E-17
 -1.51962949E-03 -7.59605668E-04  7.67222867E-15 -2.90404607E-02 -1.03347238E-02
  1.20966524E-14 -1.20190312E-01 -1.27370506E-01  3.15931624E-15  1.68766809E-02
  1.21373407E-02  2.00984176E-15  4.99570052E-05  4.78146459E-05  1.27800136E-13
  1.59006017E-06  3.97883129E-06  4.94735811E-14  3.53401757E-05  1.29992062E-05
  7.53383067E-15 -1.20352160E-05  1.27842057E-05  7.92195021E-14  1.04321975E-06
  2.20761756E-05  5.64239804E-15 -7.23385330E-06  2.31102473E-06  6.43534842E-15
  4.41044248E-04  1.09191046E-03  7.74925243E-15  1.28375945E-01  1.31467193E-01
  2.40204720E-05  5.02182574E-15 -4.30670476E-15 -1.65800869E-05 -1.57086026E-14
 -1.33587008E-15  2.76549440E-04  1.62322881E-14 -5.50516822E-15 -1.36242468E-04
 -1.67457228E-14  2.80044497E-15 -2.58967343E-04  1.69461329E-14 -3.31410527E-15
  5.53923889E-05 -6.20299761E-15 -3.15816699E-15  1.86282531E-05 -2.15554416E-14
 -4.72804348E-15 -2.02233998E-03  1.93438773E-14 -3.69829298E-15  2.85639296E-03
 -9.68161067E-15  1.43246261E-14  4.45118899E-03  1.83196077E-14  9.77404983E-15
  4.89962477E-04 -2.03649453E-15 -3.51726577E-15 -9.87354586E-04  7.03924999E-16
  6.15288450E-16  6.44877143E-03  1.25638789E-15 -1.42938729E-15  4.06086911E-03
 -2.79422341E-15  1.69750082E-16 -3.31922856E-02  1.30873714E-15 -9.86709140E-16
 -3.73797054E-04 -1.42587945E-15  5.77080121E-16 -1.31869461E-05 -2.66203580E-14
 -3.12598533E-15 -1.45033372E-05  3.03097650E-16  9.69540278E-17 -2.24441882E-05
  4.89014006E-16  5.88091023E-16  4.35066252E-05 -1.10453359E-13  8.84914597E-15
  4.30327136E-04  8.24189573E-16 -1.80270866E-17  1.66448646E-04  1.04876248E-15
  4.11906301E-17 -4.01127468E-03 -6.31992946E-16 -2.37287421E-16  2.17269184E-02
  2.98484405E-14 -4.73061280E-04  1.09596607E-04 -4.94769972E-14  7.97498054E-04
  2.90994280E-04  7.16306265E-14  8.74581583E-05 -3.20870528E-04  1.11898611E-13
  3.28100771E-04  7.87296486E-05 -6.54805985E-14 -6.60906978E-04 -3.32275408E-04
  4.58339436E-14  4.46534169E-04  2.96861890E-04  1.87128848E-14  4.61079369E-05
 -1.35597737E-03 -2.26541570E-14  1.68734222E-03 -1.89176962E-03 -7.48118628E-15
  2.50030795E-03 -2.79822182E-02 -9.45002945E-14 -4.29998622E-03 -1.05035517E-03
  5.15968590E-14 -1.47704717E-03 -2.58120127E-04  9.23382841E-15  2.31167197E-04
  2.53045768E-05 -4.62417918E-14 -4.36821178E-03  1.41438425E-03  4.34661317E-15
  3.99575934E-03  3.00458442E-02  2.14372634E-14 -5.83062016E-02 -8.70490510E-04
  1.87056364E-15 -3.92897869E-04 -2.29473617E-04 -7.05801079E-14  1.77305755E-05
  3.53401681E-05 -4.92799411E-15  8.21278572E-06  3.49531656E-05 -9.84125203E-15
 -5.98296221E-05  4.09021052E-05 -2.17197685E-14  1.02905234E-05  1.20352070E-05
 -1.71515814E-15 -2.57889838E-04  9.54430953E-04  6.96994033E-14  6.96460885E-05
  1.51962947E-03  2.57969531E-14  1.04971160E-03 -3.49513045E-04 -3.50309903E-15
  5.90201650E-02 -7.45997258E-14 -9.80957802E-04  2.03776728E-04  2.69354162E-14
  1.55429324E-03  2.15574638E-04 -7.92133158E-14 -2.74141438E-04 -4.79096098E-04
  1.48744008E-13 -2.22300303E-04 -4.14739456E-04 -4.66851502E-14 -1.18755143E-03
 -3.47314414E-04  4.26805297E-14  5.70202932E-04  5.77581100E-04  2.75870301E-14
 -1.14899692E-04 -5.53064215E-04 -7.04108476E-14  2.80242708E-03  4.66159091E-04
  9.70174560E-14  3.68447496E-04 -1.30944680E-02  5.78535817E-14 -2.07962562E-03
  1.25653819E-03  4.74959885E-15 -9.40783557E-04  2.79252525E-04  1.64817544E-15
 -2.53047069E-05 -1.24184846E-04 -2.20342874E-14  3.66446851E-03  1.35770039E-03
 -3.58941617E-15 -3.03843457E-03 -1.23663000E-02 -1.98561929E-14  1.12330793E-03
 -3.34713897E-01 -2.32792535E-15 -2.14348832E-04 -1.69301810E-04  3.39711858E-14
  5.64337324E-06  1.29992131E-05  3.36208182E-15  3.49532375E-05 -7.41685540E-06
 -2.60041309E-14 -4.09021074E-05  7.62724008E-05 -1.12276568E-13 -7.23593338E-06
  1.27842616E-05 -1.07263076E-14 -9.37447340E-04  5.40766749E-04 -7.40756643E-15
 -1.39355466E-04 -7.59605567E-04 -2.67538704E-14  2.97487989E-04  1.05989694E-03
 -2.07880164E-15 -2.17942979E-04  3.56970086E-01
 
