# Supplementary material for: FCclasses3: Vibrationally‐resolved spectra simulated at the edge of the harmonic approximation
Source: J Comput Chem. 2022 Nov 15;44(4):626–43. doi: 10.1002/jcc.27027 (PMC10100349; doi:10.1002/jcc.27027)
Supplement: Supplementary file 2 — Appendix S2: Supporting Information [file JCC-44-626-s001.zip › Inputs_Section4.1/IC_AH/fcc.inp]

$$$
PROPERTY     =   IC   ; OPA/EMI/ECD/CPL/RR/TPA/TPCD/MCD/IC/NRSC
MODEL        =   AH   ; AS/ASF/AH/VG/VGF/VH
DIPOLE       =   FC   ; FC/HTi/HTf
TEMP         =   300.00 ; (temperature in K) 
BROADFUN     =   VOI  ; GAU/LOR/VOI
HWHM         =   0.02 ; (broadening width in eV)
HWHM2        =   0.01 ; (broadening width in eV)
METHOD       =   TD   ; TI/TD
SPCMIN = -1
SPCMAX = 10.0
;VIBRATIONAL ANALYSIS 
NORMALMODES  =   COMPUTE   ; COMPUTE/READ/IMPLICIT
COORDS       =   CARTESIAN ; CARTESIAN/INTERNAL
;INPUT DATA FILES 
STATE1_FILE  =   ../anthracene_gp_B3LYP_S1-f.fcc
STATE2_FILE  =   ../anthracene_gp_B3LYP_S0-f.fcc
NAC_FILE     =   ../nac_anthracene_gp_B3LYP_S1-f_fchk
