# Supplementary material for: FCclasses3: Vibrationally‐resolved spectra simulated at the edge of the harmonic approximation
Source: J Comput Chem. 2022 Nov 15;44(4):626–43. doi: 10.1002/jcc.27027 (PMC10100349; doi:10.1002/jcc.27027)
Supplement: Supplementary file 2 — Appendix S2: Supporting Information [file JCC-44-626-s001.zip › Inputs_Section4.1/eldip_anthracene_gp_B3LYP_S5FC-f_fchk]

   -0.240821282E-15   -0.382965676E+01    0.131298982E-13
   -0.240821282E-15   -0.382965676E+01    0.131298982E-13
   -0.125082099E+00    0.295487824E-13    0.663453995E-14
    0.259884530E-12   -0.110137860E+00   -0.582513596E+00
   -0.137122031E-12   -0.450102515E-02    0.283874937E+00
   -0.854528494E-02    0.405725945E-14    0.105947007E-13
   -0.448712255E-12    0.339403714E+00    0.110600817E+01
    0.363568298E-13    0.114601158E+00    0.336838736E-02
   -0.373423002E-01   -0.217920303E-13   -0.192559778E-13
    0.348890133E-13   -0.127066100E+00   -0.122376316E+01
    0.210273091E-12   -0.481625613E+00    0.886354342E-01
   -0.373423002E-01   -0.518280835E-13   -0.179509066E-13
   -0.501912019E-13   -0.127066082E+00    0.122376316E+01
    0.234603776E-12    0.481625645E+00    0.886354377E-01
   -0.854528407E-02    0.120997245E-13    0.435670770E-14
    0.454288455E-12    0.339403746E+00   -0.110600817E+01
    0.299041551E-13   -0.114601153E+00    0.336838906E-02
   -0.125082098E+00    0.182346087E-14    0.178898750E-13
   -0.269826755E-12   -0.110137884E+00    0.582513595E+00
   -0.147051714E-12    0.450101399E-02    0.283874934E+00
   -0.954181989E-09   -0.314509599E-14    0.436491964E-14
    0.377645877E-12    0.355516842E-07    0.147339279E+01
    0.442345721E-14    0.133552145E+00   -0.213260847E-09
   -0.169565725E-08    0.182370031E-13   -0.110917011E-13
   -0.307666144E-12   -0.311732303E-07   -0.147339279E+01
    0.346218026E-13   -0.133552143E+00    0.176872027E-08
    0.373423024E-01    0.273950760E-13    0.326725377E-13
    0.468068053E-12    0.127066129E+00    0.122376318E+01
    0.785086644E-13    0.481625628E+00   -0.886354209E-01
    0.373423024E-01    0.385985807E-13    0.796691455E-14
   -0.542041803E-12    0.127066051E+00   -0.122376319E+01
    0.886978937E-13   -0.481625630E+00   -0.886354225E-01
    0.854528475E-02   -0.173038202E-13    0.860666621E-14
    0.634183722E-12   -0.339403691E+00    0.110600821E+01
   -0.380632297E-13    0.114601158E+00   -0.336838793E-02
    0.976324063E-02   -0.145744695E-14    0.631900245E-14
   -0.177559101E-15    0.192009534E-01    0.175024479E-01
   -0.483568864E-14    0.964062325E-02    0.774680653E-01
    0.125082096E+00   -0.143768770E-13   -0.111867902E-13
   -0.286407744E-12    0.110137854E+00   -0.582513621E+00
   -0.136117021E-12   -0.450103239E-02   -0.283874948E+00
    0.125082095E+00   -0.133156011E-13   -0.238214367E-14
    0.297757464E-12    0.110137893E+00    0.582513622E+00
   -0.176436794E-12    0.450101265E-02   -0.283874948E+00
    0.854528504E-02   -0.118693167E-13   -0.164154598E-13
   -0.623018327E-12   -0.339403773E+00   -0.110600821E+01
   -0.411856541E-13   -0.114601162E+00   -0.336839055E-02
   -0.227333318E-10    0.338605611E-15   -0.113041837E-14
    0.204415884E-14    0.113632852E-08    0.203670020E-01
   -0.552327097E-14    0.331445428E-01   -0.346643420E-09
    0.918042002E-02   -0.121339514E-13   -0.616893136E-14
    0.794762219E-15   -0.635739022E-01   -0.333347902E-01
   -0.813732568E-15   -0.319362629E-01   -0.331467659E-01
   -0.976323933E-02   -0.321579869E-14   -0.818663841E-14
   -0.493021339E-14   -0.192009545E-01    0.175024478E-01
   -0.132402697E-13    0.964062250E-02   -0.774680662E-01
   -0.976324055E-02    0.386924125E-14    0.201301787E-14
    0.746373883E-14   -0.192009526E-01   -0.175024477E-01
   -0.128033768E-13   -0.964062428E-02   -0.774680668E-01
    0.918042005E-02   -0.596557632E-14   -0.103842753E-13
    0.115849911E-15   -0.635739010E-01    0.333347904E-01
    0.485167386E-15    0.319362613E-01   -0.331467660E-01
    0.236444154E-09    0.425497730E-15    0.271500473E-14
   -0.574695476E-14   -0.149379576E-08   -0.203670024E-01
   -0.798980531E-14   -0.331445432E-01   -0.145924915E-10
   -0.918041953E-02    0.108879655E-13    0.775742749E-14
   -0.508716771E-14    0.635739009E-01   -0.333347908E-01
    0.503693236E-14   -0.319362620E-01    0.331467659E-01
   -0.918042002E-02    0.949639592E-14    0.408550262E-14
   -0.115229303E-14    0.635739009E-01    0.333347897E-01
    0.782081798E-14    0.319362626E-01    0.331467662E-01
    0.976324166E-02   -0.373994844E-15   -0.118235740E-13
    0.782279355E-14    0.192009550E-01   -0.175024474E-01
   -0.955000062E-14   -0.964062334E-02    0.774680649E-01
