# Supplementary material for: FCclasses3: Vibrationally‐resolved spectra simulated at the edge of the harmonic approximation
Source: J Comput Chem. 2022 Nov 15;44(4):626–43. doi: 10.1002/jcc.27027 (PMC10100349; doi:10.1002/jcc.27027)
Supplement: Supplementary file 2 — Appendix S2: Supporting Information [file JCC-44-626-s001.zip › Inputs_Section4.1/eldip_anthracene_gp_B3LYP_S1-f_fchk]

    0.455489834E-16   -0.996027403E-15   -0.927575545E+00
    0.455489834E-16   -0.996027403E-15   -0.927575545E+00
    0.841318087E-01   -0.156027902E-14   -0.829434328E-13
    0.125260327E-11    0.676983224E+00   -0.756711420E-01
   -0.404571589E-12   -0.318728260E+00    0.253377109E+00
   -0.106790843E+00   -0.860736469E-13    0.124611219E-12
   -0.796326088E-12   -0.154028272E+01    0.131782363E+00
    0.621900082E-12   -0.175591756E+00   -0.248189146E-01
    0.624688605E-01    0.381378904E-12   -0.961144432E-14
   -0.571951176E-12    0.198438759E+01   -0.830114156E-01
   -0.249348222E-13   -0.850539972E-01   -0.396971260E-01
   -0.624688605E-01   -0.306272974E-12   -0.222966474E-12
    0.680695903E-12   -0.198438760E+01   -0.830114451E-01
    0.142536304E-12   -0.850539989E-01    0.396971274E-01
    0.106790843E+00    0.127094860E-12    0.880784864E-13
    0.832486831E-13    0.154028273E+01    0.131782390E+00
    0.833245636E-12   -0.175591751E+00    0.248189124E-01
   -0.841318085E-01    0.770172250E-13   -0.277303336E-12
   -0.647829715E-12   -0.676983231E+00   -0.756711631E-01
   -0.476260841E-12   -0.318728275E+00   -0.253377114E+00
   -0.168696636E+00   -0.832816200E-12   -0.760917664E-13
    0.100635683E-11   -0.219836138E+01   -0.104819077E-07
    0.424887677E-12   -0.262724316E-08   -0.631584056E-01
    0.168696636E+00    0.700855076E-12    0.132754534E-12
   -0.825054818E-12    0.219836138E+01    0.167808538E-07
    0.648886985E-14    0.103650091E-08    0.631584087E-01
   -0.624688536E-01   -0.143701632E-11    0.662191148E-12
   -0.142646304E-12   -0.198438759E+01    0.830114249E-01
   -0.805788684E-12    0.850539950E-01    0.396971389E-01
    0.624688541E-01    0.112186781E-11    0.115201134E-11
   -0.397827040E-12    0.198438760E+01    0.830114312E-01
   -0.389058529E-12    0.850539996E-01   -0.396971304E-01
   -0.106790840E+00   -0.231501834E-12   -0.253245954E-12
    0.176580757E-11   -0.154028272E+01   -0.131782392E+00
    0.882976971E-12    0.175591759E+00   -0.248189238E-01
    0.139567416E-01   -0.102583144E-12   -0.414127564E-12
    0.112052576E-13   -0.162148451E-01    0.417389428E-02
    0.247108441E-14   -0.242433013E-02   -0.643148666E-02
    0.841318050E-01   -0.666146332E-13    0.508465541E-12
   -0.794913746E-12    0.676983222E+00    0.756711654E-01
   -0.117957496E-11    0.318728264E+00    0.253377128E+00
   -0.841318069E-01    0.145608448E-12    0.393950771E-12
    0.644495308E-12   -0.676983223E+00    0.756711506E-01
   -0.103323849E-11    0.318728260E+00   -0.253377113E+00
    0.106790839E+00    0.544620622E-12   -0.401843939E-12
   -0.121017085E-11    0.154028271E+01   -0.131782374E+00
    0.118000517E-11    0.175591763E+00    0.248189042E-01
    0.175598138E-01   -0.236024288E-13   -0.334118126E-12
    0.574106657E-14   -0.195345368E-01   -0.370153565E-09
    0.297693622E-13   -0.701929388E-09   -0.192442286E-01
   -0.124658849E-01   -0.845392669E-11    0.156198170E-11
   -0.800789239E-11    0.920579411E-03   -0.149194436E-02
    0.996983362E-13   -0.297956824E-02    0.837801589E-02
    0.139567435E-01    0.395873900E-12   -0.218227298E-12
    0.169006057E-12   -0.162148435E-01   -0.417389247E-02
   -0.745510788E-13    0.242433145E-02   -0.643148602E-02
   -0.139567440E-01    0.194088826E-13    0.287006127E-13
    0.110171732E-12    0.162148439E-01   -0.417389267E-02
   -0.521023169E-13    0.242433192E-02    0.643148578E-02
    0.124658853E-01    0.787677521E-11    0.165428288E-11
    0.802114610E-11   -0.920579749E-03   -0.149194415E-02
    0.162535588E-12   -0.297956804E-02   -0.837801610E-02
   -0.175598133E-01    0.246644702E-12    0.212065449E-12
   -0.145823946E-12    0.195345364E-01    0.332670490E-09
    0.223833738E-13   -0.385258143E-09    0.192442290E-01
   -0.124658870E-01    0.662665324E-12    0.786149421E-13
    0.677779077E-11    0.920579882E-03    0.149194426E-02
    0.430968060E-13    0.297956663E-02    0.837801607E-02
    0.124658888E-01   -0.152565942E-11    0.919086171E-13
   -0.687896947E-11   -0.920578897E-03    0.149194397E-02
    0.505409605E-13    0.297956691E-02   -0.837801561E-02
   -0.139567413E-01    0.721906736E-12   -0.429531286E-11
   -0.108409292E-12    0.162148443E-01    0.417389201E-02
   -0.624549055E-13   -0.242433021E-02    0.643148587E-02
