# Supplementary material for: FCclasses3: Vibrationally‐resolved spectra simulated at the edge of the harmonic approximation
Source: J Comput Chem. 2022 Nov 15;44(4):626–43. doi: 10.1002/jcc.27027 (PMC10100349; doi:10.1002/jcc.27027)
Supplement: Supplementary file 2 — Appendix S2: Supporting Information [file JCC-44-626-s001.zip › Inputs_Section4.1/anthracene_gp_B3LYP_S1FC-f.fcc]

INFO
State file generated from file: anthracene_gp_B3LYP_S1FC-f.fchk (format: fchk)
 
GEOM      UNITS=ANGS
    24
Geometry from anthracene_gp_B3LYP_S1FC-f.fchk in xyz format (with filter: all)
C       -0.00000000   3.66053108   0.71315970
C       -0.00000000   2.47942502   1.40711069
C       -0.00000000   1.22384957   0.72258848
C       -0.00000000   1.22384957  -0.72258848
C       -0.00000000   2.47942502  -1.40711069
C       -0.00000000   3.66053108  -0.71315970
C       -0.00000000   0.00000000   1.40351555
C       -0.00000000  -0.00000000  -1.40351555
C       -0.00000000  -1.22384957  -0.72258848
C       -0.00000000  -1.22384957   0.72258848
C       -0.00000000  -2.47942502   1.40711069
H       -0.00000000  -2.47678818   2.49466107
C       -0.00000000  -3.66053108   0.71315970
C       -0.00000000  -3.66053108  -0.71315970
C       -0.00000000  -2.47942502  -1.40711069
H       -0.00000000   0.00000000   2.49188103
H       -0.00000000   4.60716323   1.24674087
H       -0.00000000   2.47678818   2.49466107
H       -0.00000000   2.47678818  -2.49466107
H       -0.00000000   4.60716323  -1.24674087
H       -0.00000000  -0.00000000  -2.49188103
H       -0.00000000  -4.60716323   1.24674087
H       -0.00000000  -4.60716323  -1.24674087
H        0.00000000  -2.47678818  -2.49466107
 
ENER      UNITS=AU
 -5.39410094E+02
 
GRAD      UNITS=AU
 -1.32593968E-15 -2.80574869E-02  3.49319703E-02 -1.15136280E-16  3.47926100E-02
 -6.44383390E-03 -1.68784113E-15 -2.09404776E-02  2.04731182E-03 -2.99018805E-15
 -2.09404776E-02 -2.04731182E-03 -1.35607565E-15  3.47926100E-02  6.44383390E-03
 -6.73682307E-16 -2.80574869E-02 -3.49319703E-02 -9.20990399E-16  2.52856082E-14
 -5.76170312E-03 -1.38963376E-15  1.69100218E-14  5.76170312E-03  3.31074211E-15
  2.09404776E-02 -2.04731182E-03  5.96386358E-16  2.09404776E-02  2.04731182E-03
  1.71234512E-15 -3.47926100E-02 -6.44383390E-03  2.01543894E-15 -2.94091990E-04
  9.58601363E-05  4.21584273E-16  2.80574869E-02  3.49319703E-02 -2.66491278E-15
  2.80574869E-02 -3.49319703E-02 -4.19559192E-16 -3.47926100E-02  6.44383390E-03
 -4.56171134E-16  6.73314431E-16  4.29366713E-05 -6.46382671E-17 -9.63145959E-05
  5.99159595E-04  2.04892441E-15  2.94091990E-04  9.58601363E-05  6.56180580E-16
  2.94091990E-04 -9.58601363E-05  3.19257179E-16 -9.63145959E-05 -5.99159595E-04
  4.48059581E-16 -5.44703171E-16 -4.29366713E-05 -9.06314705E-16  9.63145959E-05
  5.99159595E-04 -8.30425255E-16  9.63145959E-05 -5.99159595E-04  4.27259003E-15
 -2.94091990E-04 -9.58601363E-05
 
HESS      UNITS=AU
  1.09387139E-01  7.80089767E-14  7.64300716E-01 -1.25463304E-13 -3.26990735E-03
  6.27537316E-01 -4.18428031E-02  4.26109735E-13 -6.76721391E-13  1.10680327E-01
 -9.99667723E-14 -3.32129144E-01  1.02482010E-01 -5.68893993E-13  6.85468548E-01
  3.10870788E-14  1.53873351E-01 -1.84038436E-01  1.80799516E-13 -7.19400204E-02
  7.18092317E-01  5.10727167E-03 -1.00608824E-12  1.60553461E-12 -6.02593073E-02
  1.34267344E-12 -4.28257624E-13  1.41155370E-01  4.99963518E-14 -5.41794102E-02
  8.48046572E-03  2.67711002E-13 -2.22280039E-01 -8.05932566E-02 -6.37572301E-13
  6.88360304E-01  6.06523202E-15 -7.07583046E-03  3.75996889E-02  3.42479822E-14
 -6.32523146E-02 -1.68014090E-01 -8.18578811E-14 -2.35438213E-02  6.17904194E-01
 -2.97162692E-03  1.12040718E-12 -1.82216037E-12  4.28377323E-03 -1.46317625E-12
  4.72003509E-13 -6.81398331E-02  7.36565254E-13  1.09303191E-13  1.41155369E-01
  9.12376445E-14  1.26119966E-02  1.12856212E-02  4.80065451E-13 -5.88771634E-03
 -3.02155429E-02 -1.13934676E-12 -9.95008899E-02  2.69161608E-03  1.28685594E-12
  6.88360304E-01  2.55567226E-14  1.45179205E-02 -2.55960090E-02  1.52724664E-14
 -4.16230300E-02 -1.52195924E-02 -6.40310589E-14 -2.69161586E-03 -2.38391714E-01
  9.80035745E-14  2.35438207E-02  6.17904194E-01  7.14629345E-03 -4.00217611E-13
  6.52380355E-13 -8.27728007E-03  5.21126775E-13 -1.70411455E-13  4.28377344E-03
 -2.63485148E-13 -2.34835099E-14 -6.02593073E-02 -4.61849532E-13 -2.87489862E-14
  1.10680327E-01 -9.86874558E-14  1.19534523E-02 -5.48775431E-02 -5.43999691E-13
 -2.20740769E-02  2.46201405E-03  1.29517244E-12 -5.88771684E-03  4.16230301E-02
 -1.42415233E-12 -2.22280039E-01  6.32523146E-02  5.18228070E-13  6.85468548E-01
 -1.44849465E-14 -2.77451691E-02 -3.37188351E-02 -7.45381534E-14 -2.46201420E-03
  3.43379439E-03  1.71870605E-13  3.02155430E-02 -1.52195924E-02 -1.98742798E-13
  8.05932569E-02 -1.68014090E-01  7.41418728E-14  7.19400204E-02  7.18092317E-01
 -5.94347534E-02 -9.88211975E-14  1.59474572E-13  7.14629349E-03  1.29817659E-13
 -3.98415342E-14 -2.97162698E-03 -6.40909632E-14 -3.31033851E-14  5.10727166E-03
 -1.12953600E-13 -1.03181102E-14 -4.18428032E-02  1.12920433E-13  1.82616149E-14
  1.09387139E-01  5.35487868E-14 -1.20341222E-01  2.88896065E-02  2.59898157E-13
  1.19534522E-02  2.77451693E-02 -6.26632445E-13  1.26119968E-02 -1.45179207E-02
  7.55950301E-13 -5.41794108E-02  7.07583050E-03 -2.76651264E-13 -3.32129144E-01
 -1.53873351E-01 -6.22525352E-14  7.64300716E-01  1.14942570E-13 -2.88896065E-02
 -2.76196709E-01  6.07127945E-13  5.48775432E-02 -3.37188350E-02 -1.44244791E-12
 -1.12856205E-02 -2.55960094E-02  1.66201902E-12 -8.48046628E-03  3.75996886E-02
 -5.97623841E-13 -1.02482010E-01 -1.84038436E-01 -1.44339399E-13  3.26990729E-03
  6.27537317E-01  5.20749078E-03  7.97052968E-13 -1.25324404E-12  6.07447167E-03
 -1.08147548E-12  3.44541627E-13 -4.95343501E-02  4.92826028E-13  2.20598140E-14
  2.84012621E-03  8.92243328E-13  3.95746597E-14  4.86593272E-03 -1.05347880E-12
 -1.29533552E-13 -1.10670009E-03  4.74950048E-13  1.11363244E-12  1.09506761E-01
  3.48883960E-14  4.04450012E-03 -1.02472739E-02  9.44932724E-14 -6.37932873E-02
  7.05167034E-03 -2.38988330E-13 -2.51372932E-01  8.93981361E-02  2.41986855E-13
 -4.52034903E-03  3.76820838E-02 -7.88483926E-14  2.24083732E-02 -2.26673788E-03
 -2.08640818E-14 -1.56895747E-02 -2.86882195E-03  2.07278936E-13  6.80267201E-01
  5.13175394E-14 -3.01074154E-03 -4.04845471E-03  2.91123772E-13 -1.14203123E-02
  1.86324967E-02 -6.84207513E-13  1.14968400E-01 -1.73555901E-01  7.80892490E-13
  3.43544865E-02 -2.39467661E-02 -2.84622684E-13 -7.11857418E-03 -8.61765510E-03
 -6.24237330E-14  1.52192622E-03  2.97147216E-03  5.36599843E-13 -3.63512333E-10
  7.05343776E-01 -1.10670008E-03 -9.03750611E-13  1.47946578E-12  4.86593287E-03
  1.17385236E-12 -3.78049034E-13  2.84012598E-03 -6.02053369E-13 -1.04200356E-13
 -4.95343499E-02 -1.04736227E-12 -6.81536949E-14  6.07447161E-03  1.14743434E-12
  1.59939014E-13  5.20749080E-03 -6.23377126E-13 -1.35536380E-12 -7.01503577E-03
 -1.67020066E-13 -6.28915340E-13  1.09506761E-01 -3.18387151E-14 -1.56895746E-02
  2.86882153E-03 -1.14305769E-13  2.24083728E-02  2.26673772E-03  3.02544609E-13
 -4.52034912E-03 -3.76820838E-02 -4.24431300E-13 -2.51372932E-01 -8.93981358E-02
  1.54439019E-13 -6.37932873E-02 -7.05167024E-03  4.89159473E-14  4.04450048E-03
  1.02472743E-02 -1.72891904E-13 -5.29595687E-03  4.70045686E-10  3.60334999E-13
  6.80267201E-01 -6.28996831E-14 -1.52192627E-03  2.97147235E-03 -3.52751982E-13
  7.11857427E-03 -8.61765522E-03  8.13269558E-13 -3.43544869E-02 -2.39467659E-02
 -8.90878684E-13 -1.14968399E-01 -1.73555901E-01  3.07121787E-13  1.14203125E-02
  1.86324966E-02  9.15982343E-14  3.01074117E-03 -4.04845492E-03 -6.33885406E-13
  1.09472214E-10  2.81163427E-03  7.17370774E-13 -2.01420580E-10  7.05343776E-01
 -2.08312491E-04  1.06542205E-12 -1.74549387E-12 -1.35231895E-03 -1.38792232E-12
  4.45742992E-13  5.18182499E-04  7.09586753E-13  1.18342117E-13  2.15073852E-03
  1.23604759E-12  8.23100698E-14  4.05159524E-03 -1.35109128E-12 -1.89136184E-13
 -3.97541906E-04  7.33813665E-13  1.59815018E-12  2.84012605E-03  1.75130215E-13
  7.30050704E-13 -4.95343500E-02 -4.30159215E-13 -8.48874079E-13  1.41155369E-01
 -5.68793358E-14  9.10081073E-03  1.87473807E-03 -2.99045782E-13 -1.39171724E-02
 -8.61043726E-04  7.01090291E-13  1.34128269E-02  1.45128756E-02 -8.00822963E-13
 -7.48742062E-02 -6.76801752E-03  2.80825104E-13  1.74621165E-02 -7.86058991E-03
  7.65896217E-14 -8.85516289E-03 -4.27565608E-03 -5.37820179E-13 -4.52034895E-03
 -3.43544867E-02  6.61203811E-13 -2.51372932E-01  1.14968400E-01 -7.72478120E-13
  6.88360304E-01 -2.25163817E-15  1.73730634E-03 -3.38487429E-03 -2.89073583E-14
 -4.72596038E-03 -2.19905839E-03  5.99729423E-14  1.45128754E-02 -1.27541983E-02
 -6.88412872E-14  6.76801749E-03  2.83006910E-02  2.56028108E-14 -1.15222372E-02
 -7.32486158E-04  6.40877340E-15  1.55761406E-03  5.65613739E-03 -4.20984580E-14
 -3.76820834E-02 -2.39467657E-02  5.56689324E-14  8.93981353E-02 -1.73555901E-01
 -4.83410190E-14 -2.35438205E-02  6.17904194E-01 -3.97541955E-04 -9.32735239E-13
  1.46208296E-12  4.05159538E-03  1.26582682E-12 -4.02774044E-13  2.15073835E-03
 -5.76247403E-13 -1.64355608E-14  5.18182444E-04 -1.03727274E-12 -4.49978019E-14
 -1.35231898E-03  1.22992801E-12  1.51733154E-13 -2.08312441E-04 -5.50870879E-13
 -1.29736899E-12 -4.95343501E-02 -2.48076871E-13 -6.38597620E-13  2.84012608E-03
  1.75215498E-13  7.45152901E-13 -6.81398329E-02  6.27883713E-13  4.31171844E-14
  1.41155370E-01 -6.55262767E-14 -8.85516281E-03  4.27565598E-03 -3.83446148E-13
  1.74621163E-02  7.86058943E-03  8.87593259E-13 -7.48742058E-02  6.76801774E-03
 -9.73446821E-13  1.34128270E-02 -1.45128754E-02  3.42845177E-13 -1.39171726E-02
  8.61043718E-04  9.01025604E-14  9.10081065E-03 -1.87473780E-03 -7.02048741E-13
 -2.51372932E-01 -1.14968400E-01  7.80742371E-13 -4.52034898E-03  3.43544866E-02
 -9.02674281E-13 -9.95008905E-02  2.69161529E-03  8.22485588E-13  6.88360304E-01
 -1.29957643E-14 -1.55761343E-03  5.65613704E-03 -3.76867695E-15  1.15222370E-02
 -7.32486140E-04  3.60646498E-14 -6.76801763E-03  2.83006910E-02 -1.25452839E-13
 -1.45128753E-02 -1.27541985E-02  6.35263019E-14  4.72596075E-03 -2.19905814E-03
 -3.38242004E-15 -1.73730667E-03 -3.38487412E-03 -2.37405390E-15 -8.93981359E-02
 -1.73555901E-01  1.12319591E-13  3.76820837E-02 -2.39467659E-02 -1.37704350E-13
 -2.69161612E-03 -2.38391714E-01 -1.48574653E-15  2.35438211E-02  6.17904194E-01
 -8.59461399E-05  4.18256540E-13 -6.58384125E-13  3.92836410E-04 -5.61460665E-13
  1.81137392E-13  4.05159526E-03  2.58207463E-13  1.49281521E-14 -1.35231891E-03
  4.64386315E-13  8.91174988E-15 -2.96195166E-04 -5.48137934E-13 -6.81633912E-14
 -5.35758446E-05  2.52759832E-13  5.85632839E-13  6.07447170E-03  1.16099928E-13
  3.04086174E-13  4.86593274E-03 -9.14549858E-14 -3.32041852E-13  4.28377333E-03
 -2.85307365E-13 -3.60637667E-14 -6.02593074E-02 -3.82440790E-13 -8.40054128E-15
  1.10680327E-01  1.31692158E-13  1.19783087E-02 -1.13449573E-02  7.24424495E-13
 -1.73811835E-02  2.19748930E-03 -1.70507740E-12  1.74621167E-02 -1.15222367E-02
  1.88019613E-12 -1.39171728E-02  4.72596043E-03 -6.64860619E-13  3.21713009E-03
 -4.01747623E-03 -1.75145237E-13  2.78140895E-03  7.72481054E-03  1.34701212E-12
 -6.37932876E-02  1.14203118E-02 -1.51300478E-12  2.24083727E-02 -7.11857403E-03
  1.78779518E-12 -5.88771657E-03  4.16230307E-02 -1.57069812E-12 -2.22280039E-01
  6.32523144E-02  6.98890448E-13  6.85468548E-01  4.63463701E-14  2.49526427E-03
 -4.64178128E-03  2.39914582E-13 -2.19748926E-03  3.38885401E-03 -5.75665394E-13
 -7.86058942E-03 -7.32486007E-04  6.56362854E-13  8.61043698E-04 -2.19905838E-03
 -2.37537675E-13 -4.01747602E-03 -1.65045613E-03 -5.46993042E-14  4.80173148E-03
  4.15603290E-03  4.52330901E-13 -7.05167067E-03  1.86324964E-02 -5.35527876E-13
 -2.26673767E-03 -8.61765511E-03  6.32261197E-13  3.02155427E-02 -1.52195921E-02
 -5.26900850E-13  8.05932570E-02 -1.68014090E-01  2.36376886E-13  7.19400202E-02
  7.18092317E-01  7.57254072E-05  3.67345977E-14 -5.53275914E-14 -5.98991620E-05
 -5.14243002E-14  1.52216306E-14 -3.95537159E-04  2.13141258E-14 -3.43263442E-15
  4.85146838E-04  3.99054130E-14  6.54025125E-15 -2.17743318E-05 -4.96214850E-14
 -6.14410808E-15  5.90293359E-05  1.85792605E-14  4.86254055E-14 -3.19467222E-03
  1.64037479E-14  2.33595792E-14  7.86462753E-04  6.13351441E-15 -3.08770583E-14
  5.69769753E-03 -2.35881188E-14 -1.89586461E-15  3.09838431E-03 -3.26898430E-14
  8.16476811E-15 -3.30707324E-02  6.24722056E-14  1.97949567E-14  2.15197985E-02
  1.11619449E-15  2.77827549E-05 -1.18944343E-04  5.39676049E-15 -5.74871298E-05
  1.36425722E-04 -1.20888041E-14  1.30822454E-04 -3.54374988E-04  1.44142741E-14
  1.45552509E-04 -4.96872792E-05 -4.59726196E-15  9.47247075E-05 -1.71990310E-04
 -1.89023259E-15 -2.06717741E-05  8.40586640E-05  8.00977126E-15  1.46799439E-03
  1.86086714E-03 -1.20878247E-14  6.39014538E-04  1.37461270E-03  1.45524089E-14
 -5.15366013E-03  1.12303474E-03 -9.75048559E-15  3.37859766E-03  2.77523348E-02
  4.17689163E-15 -6.00419653E-02  3.17920138E-04  3.24373548E-16  5.97740917E-02
  1.52602517E-15  8.44115515E-06  6.00337015E-05  1.69031234E-14  2.79283712E-05
 -1.22420673E-04 -3.17982856E-14  4.46108178E-04  2.54908215E-04  2.28025440E-14
 -9.89664237E-05  1.61996387E-04 -2.31680414E-15  7.26391009E-05  9.66669555E-05
 -9.01368514E-15 -6.20034182E-05 -3.26792744E-05  2.09532074E-14 -1.83796982E-03
  5.54542442E-04 -1.68008853E-14 -7.05365895E-04 -6.53880505E-04  2.11054164E-14
  2.85781699E-03  9.33424282E-04 -2.66315586E-14 -1.35878858E-03 -1.27269700E-02
  1.12866844E-14 -9.41959163E-04 -3.35339247E-01  2.48467242E-15  1.02906801E-03
  3.57468147E-01  5.27651780E-05  7.23173146E-14 -1.20786467E-13 -8.59462251E-05
 -9.55311879E-14  3.07928129E-14 -3.97541915E-04  4.96993263E-14  4.61709546E-15
 -2.08312481E-04  8.73780899E-14  8.56907992E-15 -5.35757625E-05 -9.36415526E-14
 -1.21244502E-14  2.74689636E-04  5.07946866E-14  1.10335036E-13  5.20749081E-03
 -7.69738385E-15  3.52655752E-14 -1.10670006E-03 -3.15017941E-14 -5.81916611E-14
 -2.97162705E-03 -5.19768635E-14  1.32741359E-14  5.10727177E-03 -4.31210482E-14
 -1.04981183E-14 -4.18428030E-02  1.22401256E-13  4.35698045E-14  3.82617122E-03
  1.35503969E-15  1.17900267E-15  1.09387139E-01 -9.16161895E-14 -1.22458405E-02
  9.69921647E-03 -5.09994789E-13  1.19783086E-02 -2.49526434E-03  1.20218602E-12
 -8.85516343E-03  1.55761324E-03 -1.31399654E-12  9.10081117E-03 -1.73730632E-03
  4.67664292E-13  2.78140910E-03  4.80173162E-03  1.18233651E-13 -5.14264443E-03
 -1.01095601E-02 -9.59229656E-13  4.04450017E-03  3.01074156E-03  1.05567685E-12
 -1.56895743E-02  1.52192596E-03 -1.24810994E-12  1.26119965E-02 -1.45179206E-02
  1.12266014E-12 -5.41794100E-02  7.07583074E-03 -4.97698446E-13 -3.32129144E-01
 -1.53873351E-01 -4.50716723E-14  4.53285885E-03  2.46202457E-03 -8.68861256E-14
  7.64300716E-01 -1.56726296E-13 -9.69921675E-03  1.36406098E-02 -8.62809152E-13
  1.13449577E-02 -4.64178137E-03  2.02788956E-12 -4.27565659E-03  5.65613721E-03
 -2.23600457E-12 -1.87473791E-03 -3.38487404E-03  7.86092127E-13  7.72481074E-03
  4.15603318E-03  2.14701701E-13 -1.01095599E-02 -1.15811337E-02 -1.59098000E-12
  1.02472746E-02 -4.04845428E-03  1.80228774E-12 -2.86882200E-03  2.97147233E-03
 -2.13139803E-12 -1.12856205E-02 -2.55960097E-02  1.86112520E-12 -8.48046662E-03
  3.75996885E-02 -8.30631795E-13 -1.02482009E-01 -1.84038435E-01 -7.34196536E-14
 -2.99477498E-02 -1.26382126E-02 -1.45293066E-13  3.26990738E-03  6.27537316E-01
  2.74689644E-04 -8.19845509E-14  1.24820440E-13 -5.35757608E-05  1.13301354E-13
 -3.50428030E-14 -2.08312495E-04 -4.75273707E-14  5.79263571E-16 -3.97541843E-04
 -8.88366528E-14 -1.03775236E-15 -8.59461789E-05  1.08959568E-13  1.35928798E-14
  5.27650761E-05 -4.43075266E-14 -1.09512167E-13 -1.10670013E-03 -2.50773808E-14
 -5.69465351E-14  5.20749073E-03 -8.50370146E-15  6.71604732E-14  5.10727172E-03
  5.38219811E-14  5.45143679E-15 -2.97162702E-03  7.66557149E-14 -2.01586727E-14
  7.14629338E-03 -1.39527520E-13 -4.28048046E-14  4.66654564E-03 -6.77997462E-16
 -3.39891291E-15 -5.94347530E-02  9.83799236E-14  1.61305082E-13  1.09387139E-01
 -6.09144621E-14 -5.14264469E-03  1.01095604E-02 -3.34241741E-13  2.78140952E-03
 -4.80173169E-03  7.89321845E-13  9.10081044E-03  1.73730679E-03 -8.73052257E-13
 -8.85516268E-03 -1.55761353E-03  3.10392126E-13  1.19783084E-02  2.49526439E-03
  7.83094421E-14 -1.22458403E-02 -9.69921672E-03 -6.27660517E-13 -1.56895738E-02
 -1.52192614E-03  7.04949295E-13  4.04449970E-03 -3.01074114E-03 -8.31139381E-13
 -5.41794098E-02 -7.07583084E-03  7.33380729E-13  1.26119957E-02  1.45179203E-02
 -3.26500652E-13  1.19534529E-02 -2.77451688E-02 -2.90886016E-14 -4.92988304E-03
 -3.05131706E-03 -5.79483905E-14 -1.20341222E-01 -2.88896067E-02  5.81288772E-14
  7.64300716E-01  1.20940537E-13  1.01095604E-02 -1.15811337E-02  6.57267369E-13
 -7.72481093E-03  4.15603322E-03 -1.55757197E-12  1.87473877E-03 -3.38487454E-03
  1.72878414E-12  4.27565566E-03  5.65613706E-03 -6.20080533E-13 -1.13449577E-02
 -4.64178149E-03 -1.49586706E-13  9.69921659E-03  1.36406104E-02  1.23982481E-12
  2.86882141E-03  2.97147245E-03 -1.39429975E-12 -1.02472737E-02 -4.04845485E-03
  1.64418600E-12  8.48046557E-03  3.75996886E-02 -1.44896675E-12  1.12856215E-02
 -2.55960090E-02  6.47302460E-13 -5.48775439E-02 -3.37188352E-02  5.73388153E-14
 -1.52769352E-03  1.05545712E-03  1.11086150E-13  2.88896067E-02 -2.76196710E-01
 -1.24510340E-13 -3.26990763E-03  6.27537317E-01 -5.35757477E-05 -4.30595407E-13
  7.08821539E-13 -2.96195217E-04  5.58931624E-13 -1.80018448E-13 -1.35231888E-03
 -2.87442420E-13 -4.25913157E-14  4.05159512E-03 -5.03194950E-13 -3.58410377E-14
  3.92836569E-04  5.47633838E-13  7.47793252E-14 -8.59462390E-05 -2.99441200E-13
 -6.49297234E-13  4.86593281E-03 -7.26001273E-14 -2.96998998E-13  6.07447172E-03
  1.90553825E-13  3.40129380E-13 -6.02593072E-02  3.09404242E-13  2.49163041E-14
  4.28377323E-03  3.63464381E-13  6.84991461E-14 -8.27727987E-03 -7.21881663E-13
 -2.57918215E-13  3.97803508E-04 -5.83578309E-15 -7.93177257E-15  7.14629315E-03
  5.04521772E-13  8.61096028E-13 -4.18428028E-02  3.39417226E-13 -6.65849606E-13
  1.10680326E-01  9.45552712E-14  2.78140933E-03 -7.72481106E-03  4.76201995E-13
  3.21712954E-03  4.01747649E-03 -1.14925852E-12 -1.39171720E-02 -4.72596116E-03
  1.34526072E-12  1.74621160E-02  1.15222370E-02 -4.94731376E-13 -1.73811838E-02
 -2.19748926E-03 -1.03381816E-13  1.19783087E-02  1.13449576E-02  8.98186004E-13
  2.24083724E-02  7.11857434E-03 -1.10266254E-12 -6.37932869E-02 -1.14203126E-02
  1.29353998E-12 -2.22280039E-01 -6.32523144E-02 -1.04517568E-12 -5.88771603E-03
 -4.16230302E-02  4.74541464E-13 -2.20740772E-02 -2.46201421E-03  3.80620459E-14
 -6.61791645E-04  6.05083259E-05  8.70472920E-14  1.19534523E-02  5.48775434E-02
 -8.17986587E-14 -3.32129144E-01  1.02482010E-01 -5.27159468E-13  6.85468549E-01
 -9.32786733E-15 -4.80173160E-03  4.15603316E-03 -5.36126524E-14  4.01747613E-03
 -1.65045607E-03  1.22406517E-13 -8.61043865E-04 -2.19905847E-03 -1.28709634E-13
  7.86058981E-03 -7.32486142E-04  4.42023203E-14  2.19748918E-03  3.38885411E-03
  1.11423498E-14 -2.49526448E-03 -4.64178159E-03 -1.00831791E-13  2.26673772E-03
 -8.61765527E-03  1.01672772E-13  7.05167057E-03  1.86324967E-02 -1.20824745E-13
 -8.05932569E-02 -1.68014090E-01  1.18734894E-13 -3.02155429E-02 -1.52195923E-02
 -5.07108627E-14  2.46201419E-03  3.43379435E-03 -5.77113832E-15  3.41518356E-04
  3.76541071E-04 -8.37607600E-15  2.77451691E-02 -3.37188348E-02  8.18875261E-15
  1.53873351E-01 -1.84038436E-01  5.69504925E-14 -7.19400204E-02  7.18092317E-01
 -4.86290846E-04  9.21516589E-14 -1.46748442E-13 -2.59066046E-03 -1.22385142E-13
  3.87087260E-14  4.45292890E-03  5.84708373E-14  6.42895081E-15  4.57829741E-03
  1.03989548E-13  6.27339546E-15  4.13733266E-04 -1.17180195E-13 -1.58854406E-14
  4.89129420E-04  5.65971050E-14  1.32012711E-13 -3.35382109E-02  2.28999064E-14
  6.33760463E-14  7.57724042E-04 -2.60152005E-14 -7.57043877E-14  4.57829741E-03
 -6.45327202E-14 -5.98264629E-15  4.45292888E-03 -8.21360006E-14 -3.01479765E-15
 -2.59066038E-03  1.56409880E-13  5.23085085E-14  6.98513820E-04  1.13661238E-15
  3.71159977E-15 -4.86290904E-04 -1.10530545E-13 -1.87128305E-13  4.89129493E-04
 -7.17604162E-14  1.42050256E-13  4.13733205E-04  1.03187173E-13 -1.13651803E-14
  1.99019148E-02  2.77913461E-15  2.53227564E-05 -3.44329888E-04 -4.57390525E-15
  1.59638508E-03  1.65958020E-03  7.67339597E-15  3.50368965E-03  2.85042692E-02
  2.66007671E-14 -4.96530291E-03  1.03546259E-03 -1.12613790E-14  5.12455369E-04
  1.50272148E-03 -1.38135406E-15  2.00352806E-04  3.47011186E-05 -2.36683141E-14
 -6.00376475E-02 -6.55396328E-11 -2.99208496E-14 -6.87875663E-04  1.83025665E-11
  3.40982226E-14 -4.96530291E-03 -1.03546254E-03  2.94516560E-14  3.50368963E-03
 -2.85042693E-02 -9.69992387E-15  1.59638520E-03 -1.65958014E-03 -2.78967822E-15
 -3.23362446E-04  8.91014115E-04  2.38645222E-15  2.53227074E-05  3.44329939E-04
  5.24730904E-15  2.00352762E-04 -3.47012058E-05 -1.60731175E-14  5.12455498E-04
 -1.50272153E-03 -6.65515692E-16  6.02777506E-02  2.47104898E-15  3.24864917E-04
  2.21626832E-04  1.58035553E-14 -1.68067826E-03  8.21725254E-04 -3.13984072E-14
 -1.65094310E-03 -1.34618638E-02  3.12638738E-14  2.76818209E-03  1.10234322E-03
 -5.64541568E-15 -7.12439881E-04 -8.23625049E-04 -9.17199164E-15 -6.34107900E-05
  2.17731653E-04  1.84948107E-14  5.83137104E-11 -3.32623199E-01 -2.55702008E-14
 -5.98242517E-11  3.35958261E-04  3.08189050E-14 -2.76818212E-03  1.10234315E-03
 -2.03416390E-14  1.65094314E-03 -1.34618638E-02  8.44051672E-15  1.68067824E-03
  8.21725315E-04  1.30089924E-15 -8.87719577E-04  5.60693045E-04  8.82513704E-16
 -3.24864816E-04  2.21626764E-04 -2.48391610E-15  6.34106550E-05  2.17731581E-04
 -1.11509182E-14  7.12439878E-04 -8.23625019E-04  2.37920662E-15  9.73279745E-12
  3.55435602E-01 -3.19012494E-02  4.03179866E-14 -6.63191346E-14  2.92082964E-03
 -5.55738331E-14  1.95008750E-14  5.52856830E-03  2.27683718E-14  9.09159076E-15
 -1.29639048E-03  5.20978686E-14 -7.59925013E-15  6.63279579E-03 -5.81899201E-14
 -5.79721020E-15  2.40890376E-03  2.67209577E-14  5.58446578E-14  8.05630546E-06
  1.90655233E-14  3.50593415E-14 -8.02437224E-04 -1.97660117E-14 -3.25912359E-14
  1.98474010E-04 -3.53595274E-14 -2.69823420E-14  4.08664253E-04 -9.80287505E-14
  1.06849013E-14 -4.64858952E-07 -4.58039667E-14 -6.09853242E-14  1.75807506E-05
  4.53556702E-15  1.06539636E-14 -1.34278250E-04  9.80848987E-14  3.27017630E-14
 -7.80764110E-05 -1.71716440E-13  1.02130255E-13  5.05658790E-05  1.92527693E-13
 -7.23107490E-14 -1.14518763E-04  9.85041696E-16  2.98931176E-16  2.23790464E-02
  5.16315183E-15 -2.72001280E-01 -1.18327563E-01  1.14554390E-14 -2.03577719E-02
 -1.64935341E-02 -2.52655735E-14 -2.12303044E-03  4.52277160E-03  4.62117582E-15
 -2.12979843E-05  6.55538347E-04 -1.10415840E-15  1.20893222E-03  5.95668664E-04
 -1.20489127E-16  3.98927699E-03  2.07714372E-03  2.34766743E-14 -5.15261985E-04
 -1.41120294E-03 -1.65989349E-14  2.08662421E-04 -5.32809083E-05  4.52935533E-14
 -1.08850805E-04  1.33109316E-05  7.81247294E-14 -3.46695986E-04  3.83790277E-04
 -1.46398051E-13 -9.17772357E-05 -7.03046156E-05  2.47571267E-14  1.56239131E-05
  1.46214320E-05  7.89300840E-14  2.51160181E-05 -4.77908788E-05  1.39614851E-13
 -3.70698774E-05  1.76911315E-05 -1.78237656E-13 -8.42220858E-06 -3.76123036E-05
  4.90275087E-15 -4.29053154E-06  5.80824031E-05  1.30052319E-15  2.88354775E-01
  1.40374219E-15 -1.19383421E-01 -1.26910411E-01  1.31983274E-14  1.60559296E-02
  1.17996466E-02 -3.11828356E-14  2.78008536E-03 -1.44113694E-03  2.09812770E-14
  3.40272089E-04 -2.26677416E-04 -8.29329436E-15  2.11524687E-03 -5.84009907E-03
 -2.90390525E-16 -2.95773034E-02 -1.01617227E-02  3.38055041E-14  6.08384391E-04
  6.26315059E-04 -1.34816697E-14  1.64007963E-04  1.03745720E-04  1.60169497E-14
 -2.45719009E-04 -1.54385728E-04 -4.01014350E-14  3.54562805E-04 -1.07659614E-04
  1.66497926E-14 -2.01219957E-04  7.52442641E-05  2.29215409E-15  2.24349199E-06
  1.61173222E-06  9.68461163E-16  3.44864446E-04  8.66829840E-05 -4.56424611E-15
  4.39438207E-05 -2.53530474E-04 -5.92598748E-15 -1.48266826E-04  8.44624065E-05
  2.68795917E-15 -1.56538242E-05 -1.48856197E-05  1.76940298E-15  1.28146019E-01
  1.31015102E-01  3.82617116E-03  4.23299665E-14 -7.04071146E-14 -3.30707325E-02
 -5.40895761E-14  1.74461633E-14  3.09838453E-03  2.85295765E-14  1.16129234E-14
  5.69769724E-03  4.98017492E-14  2.78828858E-16  3.97803729E-04 -5.30662484E-14
 -7.67711812E-15  4.66654575E-03  3.02051677E-14  6.53135827E-14 -3.19467218E-03
  2.23205068E-15  2.79784011E-14  7.86462677E-04 -2.94551650E-14 -3.23204162E-14
  4.85146922E-04 -3.05390862E-14 -1.01656324E-15 -3.95537233E-04 -3.39533081E-14
 -9.41268036E-15 -5.98992847E-05  7.10628722E-14  2.57417787E-14 -3.11033477E-05
  5.00779011E-16  2.76446211E-16  7.57253375E-05 -4.94884587E-14 -8.47556776E-14
  5.90294716E-05 -3.22394084E-14  6.57223208E-14 -2.17742695E-05  5.35968193E-14
 -3.83991514E-15  6.98513770E-04  2.29640613E-15  1.25903810E-15 -2.97193565E-03
 -8.75889810E-16  3.65756491E-16  2.15197985E-02 -8.74025179E-15  4.53285871E-03
  2.99477497E-02 -2.11495766E-14 -6.00419651E-02 -3.17920154E-04  4.81539485E-14
  3.37859755E-03 -2.77523346E-02 -9.54421777E-14 -5.15366013E-03 -1.12303485E-03
  2.94437972E-14 -6.61791490E-04 -3.41518398E-04  1.53789805E-14 -4.92988303E-03
  1.52769372E-03 -4.58617432E-15  1.46799436E-03 -1.86086705E-03  8.87303582E-14
  6.39014407E-04 -1.37461266E-03 -1.05195893E-13  1.45552422E-04  4.96871676E-05
  3.71581578E-15  1.30822556E-04  3.54374932E-04 -5.48938625E-15 -5.74871851E-05
 -1.36425816E-04  1.86322552E-15 -3.80583007E-05  1.41667758E-05 -7.57390104E-15
  2.77826807E-05  1.18944272E-04 -3.00739589E-15 -2.06716310E-05 -8.40586014E-05
  4.45958852E-14  9.47247790E-05  1.71990422E-04 -5.28860145E-15 -3.23362393E-04
  8.87719578E-04  1.35327547E-15  1.06885551E-03 -3.63372511E-04 -4.78669155E-15
  5.97740916E-02 -3.34586899E-15 -2.46202458E-03 -1.26382128E-02 -9.35868035E-15
  9.41959290E-04 -3.35339247E-01  1.94167022E-14  1.35878846E-03 -1.27269699E-02
 -4.52365007E-14 -2.85781690E-03  9.33424145E-04  1.22448659E-14 -6.05082181E-05
  3.76541122E-04  9.53422443E-15  3.05131702E-03  1.05545712E-03  5.15041179E-15
  1.83796977E-03  5.54542531E-04  4.33535742E-14  7.05365893E-04 -6.53880462E-04
 -5.29572578E-14  9.89663034E-05  1.61996375E-04 -7.61225996E-15 -4.46108081E-04
  2.54908243E-04  1.98857075E-15 -2.79284597E-05 -1.22420714E-04  1.53560930E-15
 -1.41667068E-05  3.09838914E-05 -4.58897175E-15 -8.44118885E-06  6.00336234E-05
 -2.90480278E-15  6.20035159E-05 -3.26792726E-05  2.25682963E-14 -7.26390824E-05
  9.66669718E-05 -2.63514882E-15 -8.91014115E-04  5.60693042E-04  1.93981914E-15
  2.56773532E-04  9.85660813E-04 -1.23122213E-15 -1.02906808E-03  3.57468147E-01
  4.66654589E-03 -7.61797778E-14  1.20103828E-13  3.97803352E-04  1.03183514E-13
 -3.20326805E-14  5.69769757E-03 -4.81323827E-14 -1.67954955E-15  3.09838424E-03
 -8.35550673E-14 -1.33345744E-14 -3.30707322E-02  9.71519055E-14  1.23175497E-14
  3.82617096E-03 -4.55015819E-14 -1.06635850E-13  7.86462665E-04 -2.94342498E-14
 -5.22904381E-14 -3.19467212E-03  1.08408714E-14  6.55090553E-14 -3.95537159E-04
  5.45591204E-14  3.69792998E-15  4.85146798E-04  6.94196515E-14 -3.10975576E-15
 -2.17742610E-05 -1.29757364E-13 -4.18166061E-14 -8.69657616E-05 -1.04397468E-15
 -3.76477186E-15  5.90293904E-05  9.09877609E-14  1.54587267E-13  7.57253934E-05
  6.06559707E-14 -1.17113207E-13 -5.98992233E-05 -8.31778786E-14  1.05912631E-14
 -1.23374085E-03  1.74018701E-15 -3.17911801E-15  2.27045836E-04 -3.49441732E-15
 -2.49133703E-15 -4.80752025E-04  3.34389573E-15  1.46353333E-15  2.15197985E-02
 -3.42728486E-15 -4.92988298E-03 -1.52769373E-03 -1.12867035E-14 -6.61791581E-04
  3.41518380E-04  3.55121772E-14 -5.15366012E-03  1.12303493E-03 -4.92301993E-14
  3.37859766E-03  2.77523346E-02  2.46877503E-14 -6.00419652E-02  3.17920204E-04
 -3.40333307E-15  4.53285874E-03 -2.99477498E-02 -3.43489558E-14  6.39014503E-04
  1.37461275E-03  4.07286405E-14  1.46799432E-03  1.86086699E-03 -4.62940733E-14
  1.30822569E-04 -3.54374924E-04  3.87673828E-14  1.45552369E-04 -4.96873039E-05
 -1.91970960E-14  9.47247560E-05 -1.71990310E-04 -9.17321597E-16  1.33592073E-06
 -2.50735017E-05 -3.30440324E-15 -2.06716645E-05  8.40586058E-05  2.44597050E-15
  2.77826467E-05 -1.18944339E-04  2.02262880E-14 -5.74871192E-05  1.36425827E-04
 -2.47162100E-15 -3.90663808E-04  2.46211285E-04 -2.90864588E-15  9.82567197E-05
 -1.49645490E-03 -2.56256102E-15  2.36944380E-04 -2.24422461E-05  1.02538197E-15
  5.97740917E-02  2.95386511E-15 -3.05131695E-03  1.05545710E-03  3.53457853E-15
  6.05082505E-05  3.76541115E-04 -5.21091244E-15  2.85781686E-03  9.33424072E-04
  2.68703896E-14 -1.35878849E-03 -1.27269699E-02 -7.51461316E-15 -9.41959331E-04
 -3.35339247E-01 -6.62288619E-15  2.46202456E-03 -1.26382128E-02 -1.56997986E-14
 -7.05365839E-04 -6.53880528E-04 -2.77985043E-14 -1.83796983E-03  5.54542525E-04
  3.40168242E-14  4.46108284E-04  2.54908153E-04  1.87936007E-14 -9.89665004E-05
  1.61996469E-04 -6.92484158E-15  7.26390457E-05  9.66669938E-05 -1.54505389E-15
 -2.50734820E-05 -4.10788121E-06  2.32272563E-15 -6.20032516E-05 -3.26792195E-05
  3.55574127E-15  8.44101284E-06  6.00336661E-05 -1.48235062E-14  2.79283984E-05
 -1.22420705E-04  1.22478127E-15  2.38323237E-04 -1.48675359E-04 -1.47104225E-15
  1.78987661E-04 -7.51636202E-04  1.74176717E-15  2.24422807E-05 -1.19114775E-04
 -2.92090142E-16  1.02906805E-03  3.57468148E-01  2.40890369E-03 -4.05055302E-14
  6.94554764E-14  6.63279586E-03  5.31354943E-14 -1.88548997E-14 -1.29639056E-03
 -2.30826388E-14  8.74256700E-15  5.52856843E-03 -5.53114573E-14 -1.45596478E-14
  2.92082950E-03  6.13230231E-14  6.13340788E-15 -3.19012494E-02 -2.99739123E-14
 -6.22320758E-14 -8.02437214E-04 -2.11856642E-14 -2.81908727E-14  8.05628512E-06
  2.61215634E-14  2.25229036E-14  4.08664186E-04 -7.70251961E-14  9.28709650E-15
  1.98474027E-04  3.24005635E-14  4.29582503E-14  5.05658735E-05  9.04478671E-14
  4.37459952E-14 -8.79254841E-06 -5.12138689E-15  4.36153567E-15 -7.80763528E-05
 -8.14497364E-14  3.77320111E-14 -1.34278296E-04  2.22746626E-13 -2.18374697E-13
 -4.64807283E-07 -1.76465803E-13  6.18343408E-14  1.55055194E-04  1.20431163E-15
  2.44365789E-15 -3.67454091E-03 -1.73992649E-15 -1.57744203E-15  2.27045829E-04
  6.53126076E-18 -1.34657427E-15 -2.97193563E-03  5.08687833E-15  1.03706990E-15
  2.23790464E-02  1.63931785E-15  3.98927707E-03 -2.07714372E-03  1.02493570E-14
  1.20893210E-03 -5.95668630E-04 -2.08562479E-14 -2.12980108E-05 -6.55538404E-04
  2.09272072E-14 -2.12303045E-03 -4.52277145E-03 -9.43602356E-15 -2.03577721E-02
  1.64935340E-02  5.39603094E-15 -2.72001280E-01  1.18327563E-01  6.26663295E-15
  2.08662477E-04  5.32808878E-05 -2.84453475E-14 -5.15262020E-04  1.41120308E-03
  1.11275751E-13 -3.46696002E-04 -3.83790402E-04  1.43580909E-14 -1.08850790E-04
 -1.33109550E-05 -1.27982880E-13 -8.42215850E-06  3.76124025E-05  5.24393274E-14
  5.08746757E-06  1.41272088E-05  1.09892779E-13 -3.70699869E-05 -1.76912076E-05
  9.08310085E-14  2.51160337E-05  4.77909070E-05 -6.15789439E-14 -9.17771397E-05
  7.03045735E-05  5.09542489E-15 -3.03973997E-05  5.02843394E-05  1.53648328E-15
  7.22702845E-04  4.15313843E-04  2.04539866E-16  9.82567303E-05 -1.78987723E-04
 -1.75839130E-15  1.06885553E-03 -2.56773495E-04 -3.75200217E-15  2.88354775E-01
 -3.48178694E-15  2.95773032E-02 -1.01617227E-02  3.06213358E-15 -2.11524678E-03
 -5.84009909E-03 -6.80654850E-15 -3.40272080E-04 -2.26677362E-04 -2.59980148E-14
 -2.78008531E-03 -1.44113696E-03  7.78885175E-15 -1.60559296E-02  1.17996466E-02
  7.33588959E-15  1.19383421E-01 -1.26910411E-01  3.10166406E-14 -1.64008006E-04
  1.03745835E-04  2.77917898E-14 -6.08384533E-04  6.26315121E-04 -1.90555232E-14
 -3.54562875E-04 -1.07659678E-04 -3.78116472E-14  2.45719014E-04 -1.54385786E-04
  6.20621719E-16  1.48266910E-04  8.44623192E-05  1.05927521E-14 -1.53703340E-05
 -3.72299029E-06 -3.93058808E-15 -4.39438678E-05 -2.53530473E-04 -2.11079375E-15
 -3.44864524E-04  8.66829860E-05 -8.16600078E-15  2.01220154E-04  7.52443359E-05
 -1.45391704E-15 -5.53593016E-05  3.78325697E-05  3.22500210E-15 -4.15313823E-04
  1.02842890E-03 -2.41354328E-15  1.49645485E-03 -7.51636294E-04 -1.24945321E-15
  3.63372529E-04  9.85660810E-04 -1.54089418E-15 -1.28146019E-01  1.31015102E-01
  4.89129459E-04 -1.42088713E-13  2.29835337E-13  4.13733334E-04  1.83555190E-13
 -5.81255305E-14  4.57829710E-03 -9.10369100E-14 -1.62317669E-14  4.45292904E-03
 -1.64580669E-13 -8.70526263E-15 -2.59066055E-03  1.79935648E-13  2.64225904E-14
 -4.86290824E-04 -9.59113961E-14 -2.11669873E-13  7.57724221E-04 -2.72135362E-14
 -9.87264967E-14 -3.35382109E-02  5.57004303E-14  1.15758285E-13  4.45292881E-03
  1.02114765E-13  8.96154032E-15  4.57829734E-03  1.23194291E-13  1.66180851E-14
  4.13733072E-04 -2.36887503E-13 -8.19483174E-14 -1.23374083E-03 -1.86490302E-15
 -2.31789930E-15  4.89129668E-04  1.65544285E-13  2.80580425E-13 -4.86291001E-04
  1.10196336E-13 -2.20074036E-13 -2.59066034E-03 -1.72030551E-13  1.75372001E-14
  1.53677964E-04 -3.96193971E-15 -3.72235774E-15  1.55055177E-04 -1.34959617E-15
 -2.32917385E-15 -1.23374086E-03  1.23917560E-14  5.23337747E-15  6.98513833E-04
  6.80821332E-15 -3.52348354E-15 -1.14518760E-04  6.48487545E-16  3.54535303E-15
  1.99019148E-02  9.86579444E-16  2.00352749E-04 -3.47011765E-05 -1.82168957E-15
  5.12455514E-04 -1.50272147E-03  1.59425557E-15 -4.96530292E-03 -1.03546263E-03
  9.27620219E-15  3.50368968E-03 -2.85042693E-02 -5.69509289E-15  1.59638503E-03
 -1.65958017E-03  8.88393924E-16  2.53227382E-05  3.44329916E-04 -4.72212175E-15
 -6.87875668E-04 -1.69946193E-11 -1.03954268E-14 -6.00376475E-02  2.16655028E-11
  1.07741919E-14  3.50368962E-03  2.85042692E-02  6.45801071E-15 -4.96530296E-03
  1.03546265E-03 -8.69130676E-16  5.12455558E-04  1.50272149E-03 -8.16815511E-16
 -3.90663805E-04  2.38323280E-04  4.70749008E-16  2.00352715E-04  3.47011495E-05
  1.21744519E-15  2.53227016E-05 -3.44329989E-04 -4.38627235E-15  1.59638516E-03
  1.65958023E-03 -3.02108230E-16  1.99395278E-04  2.13767928E-11  4.14664979E-16
 -3.03974033E-05  5.53593413E-05  8.59119870E-16 -3.90663812E-04 -2.38323292E-04
  6.58089322E-16 -3.23362403E-04  8.91014153E-04  4.87306585E-15 -4.29055571E-06
  1.56538254E-05 -1.45056352E-15  6.02777506E-02 -4.31160446E-15  6.34109649E-05
  2.17731460E-04 -3.97154267E-14  7.12439797E-04 -8.23624982E-04  1.00914442E-13
 -2.76818216E-03  1.10234324E-03 -8.05168586E-14  1.65094313E-03 -1.34618639E-02
  3.61035540E-14  1.68067818E-03  8.21725362E-04 -2.15688085E-15 -3.24864911E-04
  2.21626777E-04 -1.11955728E-13 -1.19082555E-10  3.35958147E-04  5.88854746E-14
  1.31295096E-10 -3.32623199E-01 -6.46580594E-14 -1.65094314E-03 -1.34618637E-02
  1.30081288E-13  2.76818229E-03  1.10234321E-03 -5.65418415E-14 -7.12439838E-04
 -8.23624939E-04 -6.24256706E-15  2.46211312E-04 -1.48675400E-04 -4.83888018E-15
 -6.34108495E-05  2.17731572E-04  1.43063568E-14  3.24864958E-04  2.21626904E-04
  2.52259853E-14 -1.68067837E-03  8.21725184E-04 -7.82780687E-15 -1.25452780E-11
 -1.74166926E-04 -7.32082791E-15 -5.02843601E-05  3.78325852E-05 -2.09504148E-15
 -2.46211306E-04 -1.48675284E-04  6.28158108E-15 -8.87719569E-04  5.60693025E-04
  2.01648076E-15 -5.80824207E-05 -1.48856139E-05  8.05201313E-15 -1.09225660E-11
  3.55435602E-01 -1.34278484E-04  1.06308290E-14  3.15942648E-14 -4.64733798E-07
 -1.61020129E-14  1.37019738E-14  4.08664222E-04  2.15127715E-14  1.52654901E-15
  1.98474119E-04  3.35044948E-14  5.03812093E-15  5.05657331E-05 -2.02736231E-13
 -7.84984841E-14 -7.80762116E-05  1.90679608E-13  4.52852459E-14  8.05626119E-06
  2.57443922E-14  3.05907503E-14 -8.02437244E-04  6.20357383E-15 -3.58124843E-14
 -1.29639062E-03 -3.89914549E-14 -4.88231217E-15  5.52856850E-03 -4.21744734E-14
 -4.57173449E-15  2.92082961E-03  6.55849328E-14  2.42070606E-14 -2.97193562E-03
  7.51962393E-16 -5.40395936E-16 -3.19012495E-02 -4.23399761E-14 -7.96993303E-14
  2.40890375E-03 -3.18482500E-14  6.01079386E-14  6.63279587E-03  5.11897940E-14
 -6.34698783E-15 -1.14518767E-04  1.28328645E-15 -6.92379734E-17  2.62032928E-05
 -6.20725155E-14 -2.59833005E-15  1.75807469E-05 -3.64909398E-15 -4.13677292E-16
 -8.79255830E-06  1.79969691E-15 -6.96998368E-16  2.08951300E-05 -6.34270521E-14
  6.39929909E-15  1.55055196E-04 -3.20799756E-16 -4.02777924E-15  2.23790465E-02
  7.11026036E-15  2.51160897E-05  4.77909864E-05  9.38430434E-14 -9.17773560E-05
  7.03044826E-05 -1.24244701E-13 -3.46695989E-04 -3.83790258E-04  4.08563515E-14
 -1.08850718E-04 -1.33109512E-05  9.81061570E-14 -8.42217702E-06  3.76122809E-05
 -1.26716599E-13 -3.70699683E-05 -1.76910291E-05  3.59125291E-14 -5.15261871E-04
  1.41120298E-03  2.32020251E-14  2.08662344E-04  5.32807717E-05 -2.45758672E-14
 -2.12979168E-05 -6.55538510E-04 -2.40154612E-14 -2.12303065E-03 -4.52277153E-03
  1.22571218E-15 -2.03577719E-02  1.64935340E-02  2.09269213E-15  1.06885549E-03
 -2.56773594E-04 -5.75048635E-15 -2.72001280E-01  1.18327563E-01 -5.31183302E-16
  3.98927655E-03 -2.07714363E-03  1.45145837E-14  1.20893229E-03 -5.95668570E-04
 -6.12535644E-16 -4.29057010E-06 -5.80823903E-05 -2.06799801E-14 -3.42039042E-05
 -5.40391363E-06 -1.73499045E-14  1.56239106E-05 -1.46214263E-05 -4.19560261E-14
  5.08748661E-06  1.41272361E-05  6.61026096E-14 -1.69388902E-05  4.78818448E-06
  3.50181239E-15 -3.03973589E-05  5.02843280E-05 -6.65008236E-16  2.88354775E-01
  1.95996080E-15 -3.44864462E-04  8.66829558E-05  3.36862455E-15  2.01220012E-04
  7.52442840E-05 -1.62710429E-14 -3.54562864E-04 -1.07659614E-04  2.83196639E-14
  2.45719051E-04 -1.54385658E-04 -1.61147676E-14  1.48266812E-04  8.44623523E-05
  4.29417614E-15 -4.39437955E-05 -2.53530457E-04  1.73355976E-14 -6.08384421E-04
  6.26315025E-04 -2.47860121E-14 -1.64008001E-04  1.03745776E-04  2.76405018E-14
 -3.40272092E-04 -2.26677340E-04 -1.88526538E-14 -2.78008527E-03 -1.44113698E-03
  1.04306965E-14 -1.60559295E-02  1.17996466E-02  2.26279570E-16  3.63372504E-04
  9.85660839E-04  1.07974334E-15  1.19383420E-01 -1.26910412E-01 -8.26863092E-16
  2.95773035E-02 -1.01617227E-02 -1.26041771E-14 -2.11524689E-03 -5.84009913E-03
  7.39442510E-16  1.56538472E-05 -1.48856315E-05 -1.32297440E-15  5.40392137E-06
  2.18935386E-05  1.69603432E-15 -2.24349426E-06  1.61173067E-06  3.28953007E-16
 -1.53703295E-05 -3.72303757E-06 -1.33242887E-14  4.78817751E-06 -7.58381177E-07
 -4.03215889E-15 -5.53593494E-05  3.78325869E-05  1.52209748E-15 -1.28146019E-01
  1.31015102E-01 -7.80762878E-05 -3.63424266E-14  6.77210744E-14  5.05658111E-05
  4.86360552E-14 -1.20822439E-14  1.98474024E-04 -2.71428081E-14 -4.50170814E-15
  4.08664191E-04 -5.28823721E-14 -4.50883918E-15 -4.64721166E-07  5.24723952E-14
  1.09464023E-14 -1.34278403E-04 -2.67180832E-14 -6.87651502E-14 -8.02437272E-04
  4.07559444E-15 -2.09940260E-14  8.05632892E-06  2.19343929E-14  3.51361960E-14
  5.52856835E-03  2.86393039E-14 -5.55843800E-15 -1.29639042E-03  2.76585056E-14
  7.65070446E-15  6.63279559E-03 -7.16990338E-14 -2.50211205E-14  2.27045800E-04
 -6.44848644E-16 -1.04699515E-15  2.40890391E-03  5.09962239E-14  8.73241186E-14
 -3.19012497E-02  3.34591360E-14 -6.56556699E-14  2.92082977E-03 -5.02173251E-14
  4.25143283E-15  1.55055190E-04 -3.82479634E-16 -1.81307800E-15  2.08951220E-05
 -4.93595982E-14 -1.45563660E-15 -8.79256520E-06  4.93671390E-15  6.71133253E-16
  1.75807552E-05  2.12775505E-15 -4.92585354E-16  2.62033080E-05 -8.07635584E-14
 -8.01073891E-17 -1.14518756E-04  1.59298681E-17  3.11718247E-15 -3.67454094E-03
 -4.13826875E-16 -5.72801979E-16  2.23790465E-02  1.09885040E-13 -3.70699605E-05
  1.76910448E-05 -1.02721998E-13 -8.42216992E-06 -3.76123105E-05 -5.98353446E-14
 -1.08850741E-04  1.33108703E-05  1.51058200E-13 -3.46696033E-04  3.83790319E-04
 -1.19251484E-13 -9.17771749E-05 -7.03044231E-05  7.85299375E-15  2.51160462E-05
 -4.77910190E-05 -1.95715969E-14  2.08662347E-04 -5.32808369E-05 -3.76070021E-14
 -5.15261816E-04 -1.41120297E-03  8.65665549E-15 -2.12303046E-03  4.52277171E-03
  2.99355016E-14 -2.12977822E-05  6.55538391E-04 -1.06849914E-14  1.20893195E-03
  5.95668703E-04 -2.95594645E-15  9.82568097E-05  1.78987707E-04 -2.81545690E-15
  3.98927682E-03  2.07714352E-03  1.16748049E-14 -2.72001280E-01 -1.18327563E-01
 -4.14076213E-15 -2.03577722E-02 -1.64935342E-02 -4.21950340E-15 -3.03974219E-05
 -5.02843485E-05 -3.89310888E-14 -1.69388975E-05 -4.78818811E-06  5.90383310E-14
  5.08746194E-06 -1.41271522E-05  2.23626344E-14  1.56238768E-05  1.46213688E-05
  5.52486248E-15 -3.42039149E-05  5.40393409E-06  4.21998787E-15 -4.29057997E-06
  5.80824328E-05  1.02373815E-15  7.22702889E-04 -4.15313849E-04 -5.23261464E-16
  2.88354775E-01  4.29001076E-15  4.39438530E-05 -2.53530483E-04  8.34351481E-16
 -1.48266868E-04  8.44623946E-05 -9.21472455E-15 -2.45718980E-04 -1.54385742E-04
  4.93788598E-14  3.54562794E-04 -1.07659615E-04 -2.03675312E-14 -2.01220029E-04
  7.52443220E-05 -2.03707691E-15  3.44864553E-04  8.66829026E-05 -1.11405612E-14
  1.64007875E-04  1.03745672E-04 -5.01364045E-14  6.08384468E-04  6.26315126E-04
  5.83909319E-14  2.78008545E-03 -1.44113662E-03  1.62461640E-14  3.40272159E-04
 -2.26677515E-04 -3.82626213E-15  2.11524690E-03 -5.84009904E-03 -2.59970434E-15
 -1.49645489E-03 -7.51636272E-04  5.30158842E-15 -2.95773034E-02 -1.01617227E-02
  5.48389619E-15 -1.19383420E-01 -1.26910411E-01 -2.67187949E-14  1.60559294E-02
  1.17996464E-02  7.51910447E-16  5.53593376E-05  3.78325696E-05  4.92126988E-15
 -4.78821075E-06 -7.58374880E-07  3.33554718E-15  1.53703257E-05 -3.72298313E-06
  6.02786628E-16  2.24347704E-06  1.61173489E-06  4.07657194E-15 -5.40392733E-06
  2.18935408E-05 -6.44058406E-15 -1.56538414E-05 -1.48856213E-05  1.77479022E-15
  4.15313827E-04  1.02842891E-03 -2.48644363E-15  1.28146019E-01  1.31015102E-01
  5.90292420E-05 -7.29574122E-14  1.23756973E-13 -2.17742088E-05  9.16544539E-14
 -3.12928217E-14  4.85146974E-04 -5.08407382E-14 -1.52472962E-14 -3.95537240E-04
 -8.54807289E-14 -4.69976621E-16 -5.98993422E-05  9.15031822E-14  1.25979440E-14
  7.57256075E-05 -5.68107571E-14 -1.14450045E-13  7.86462636E-04 -7.97329501E-17
 -5.08176256E-14 -3.19467218E-03  4.39287764E-14  5.49115869E-14  3.09838436E-03
  5.42686239E-14  2.44538875E-15  5.69769737E-03  6.00112173E-14  1.84561716E-14
  3.97803780E-04 -1.20763515E-13 -4.61656113E-14 -4.80752040E-04 -9.41620449E-16
  3.58808008E-16  4.66654557E-03  8.28129694E-14  1.43370691E-13  3.82617131E-03
  5.60332094E-14 -1.10649432E-13 -3.30707326E-02 -9.57408955E-14  2.55870654E-15
 -1.23374091E-03 -5.97539787E-15 -1.19098925E-15 -8.79253624E-06  6.74247409E-14
  7.90793647E-17 -8.69657768E-05  1.07883396E-14  5.55422747E-15 -3.11033673E-05
  4.94323248E-15 -3.99915850E-15  1.75807297E-05 -5.59356785E-14  2.35932652E-14
  6.98513803E-04 -2.05690421E-15  2.06233839E-15  2.27045778E-04  7.26765647E-15
 -3.21131907E-15 -2.97193560E-03 -2.32836513E-15 -8.03181141E-15  2.15197986E-02
  4.72251933E-15 -2.06717319E-05 -8.40585569E-05  1.75468485E-14  9.47246478E-05
  1.71990326E-04 -5.91576423E-14  1.45552502E-04  4.96872465E-05  2.86583036E-14
  1.30822472E-04  3.54374943E-04 -1.74754680E-14 -5.74871239E-05 -1.36425790E-04
  7.89416342E-15  2.77827796E-05  1.18944346E-04  4.16497857E-14  6.39014465E-04
 -1.37461278E-03 -3.31710758E-14  1.46799439E-03 -1.86086700E-03  4.77869512E-14
  3.37859763E-03 -2.77523346E-02 -3.74913143E-14 -5.15366007E-03 -1.12303486E-03
  1.27534275E-14 -6.61791581E-04 -3.41518391E-04 -8.56569011E-16  2.36944401E-04
  2.24422356E-05 -1.28743964E-14 -4.92988298E-03  1.52769368E-03  5.37068676E-15
  4.53285872E-03  2.99477498E-02 -7.98678920E-15 -6.00419652E-02 -3.17920228E-04
  5.55239758E-15 -3.90663824E-04 -2.46211266E-04  8.58073518E-15  5.08746174E-06
  1.53703169E-05  7.74722081E-15  1.33593596E-06  2.50734681E-05  7.61286889E-16
 -3.80583003E-05  1.41667638E-05  1.02135027E-15  1.56238980E-05 -2.24350201E-06
 -4.14147413E-15 -3.23362418E-04  8.87719545E-04  4.47181699E-15  9.82567712E-05
  1.49645488E-03 -1.34862083E-14  1.06885549E-03 -3.63372566E-04 -9.97425677E-15
  5.97740917E-02 -3.39057581E-14  6.20033848E-05 -3.26790925E-05 -4.75647676E-15
 -7.26391552E-05  9.66669004E-05 -1.02506195E-14  9.89663568E-05  1.61996487E-04
 -3.98217225E-14 -4.46108238E-04  2.54908244E-04  4.20786499E-14 -2.79283209E-05
 -1.22420780E-04  2.27892093E-14 -8.44123492E-06  6.00337411E-05  2.78625069E-14
  7.05366041E-04 -6.53880519E-04  4.27121230E-14  1.83796974E-03  5.54542405E-04
 -5.15551862E-14  1.35878844E-03 -1.27269703E-02 -2.77610577E-14 -2.85781713E-03
  9.33424209E-04  4.43451926E-15 -6.05082593E-05  3.76541030E-04  6.52249382E-15
 -2.24423548E-05 -1.19114756E-04 -2.61152953E-14  3.05131722E-03  1.05545727E-03
  1.02826434E-14 -2.46202489E-03 -1.26382128E-02  2.74701168E-14  9.41959597E-04
 -3.35339246E-01  2.90664492E-16 -2.38323238E-04 -1.48675338E-04  1.61579363E-14
 -1.41271510E-05 -3.72299546E-06  1.95464744E-15  2.50735123E-05 -4.10791110E-06
 -9.04798717E-15 -1.41667336E-05  3.09838427E-05  2.24911571E-14 -1.46213763E-05
  1.61176912E-06  5.80664098E-15 -8.91014080E-04  5.60692974E-04  7.85989033E-15
 -1.78987737E-04 -7.51636182E-04 -1.19698303E-14  2.56773571E-04  9.85660837E-04
  7.53552803E-15 -1.02906796E-03  3.57468147E-01
 
