# Supplementary material for: FCclasses3: Vibrationally‐resolved spectra simulated at the edge of the harmonic approximation
Source: J Comput Chem. 2022 Nov 15;44(4):626–43. doi: 10.1002/jcc.27027 (PMC10100349; doi:10.1002/jcc.27027)
Supplement: Supplementary file 2 — Appendix S2: Supporting Information [file JCC-44-626-s001.zip › Inputs_Section4.1/nac_anthracene_gp_B3LYP_S1-f_fchk]

    0.631196732E-16    0.941044607E-01   -0.186696786E-02
    0.106118566E-14    0.630707895E-02   -0.317062064E-03
   -0.118032593E-14    0.607445553E-01   -0.597377208E-01
   -0.166940916E-14   -0.607445553E-01   -0.597377208E-01
    0.294449874E-15   -0.630707895E-02   -0.317062064E-03
    0.199668731E-16   -0.941044607E-01   -0.186696786E-02
    0.344315520E-14    0.161676228E-13    0.292945114E-01
    0.720548848E-15    0.555111512E-16    0.292945114E-01
   -0.444385325E-14    0.607445553E-01   -0.597377208E-01
   -0.113807401E-14   -0.607445553E-01   -0.597377208E-01
    0.231797452E-15   -0.630707895E-02   -0.317062064E-03
   -0.403111344E-15   -0.278583719E-02    0.782380685E-02
   -0.152559489E-15   -0.941044607E-01   -0.186696786E-02
   -0.106174810E-14    0.941044607E-01   -0.186696786E-02
    0.293326448E-14    0.630707895E-02   -0.317062064E-03
    0.138822089E-15   -0.485722573E-15    0.899616564E-02
    0.254302588E-16   -0.621943342E-02    0.492145221E-02
   -0.181460517E-15    0.278583719E-02    0.782380685E-02
    0.520629920E-16   -0.278583719E-02    0.782380685E-02
    0.426262752E-16    0.621943342E-02    0.492145221E-02
    0.614742303E-15   -0.111716192E-14    0.899616564E-02
   -0.170893917E-15    0.621943342E-02    0.492145221E-02
   -0.553824704E-16   -0.621943342E-02    0.492145221E-02
    0.825030459E-15    0.278583719E-02    0.782380685E-02
