# Supplementary material for: FCclasses3: Vibrationally‐resolved spectra simulated at the edge of the harmonic approximation
Source: J Comput Chem. 2022 Nov 15;44(4):626–43. doi: 10.1002/jcc.27027 (PMC10100349; doi:10.1002/jcc.27027)
Supplement: Supplementary file 2 — Appendix S2: Supporting Information [file JCC-44-626-s001.zip › Inputs_Section4.1/anthracene_gp_B3LYP_S0FC-f.fcc]

INFO
State file generated from file: anthracene_gp_B3LYP_S0FC-f.fchk (format: fchk)
 
GEOM      UNITS=ANGS
    24
Geometry from anthracene_gp_B3LYP_S0FC-f.fchk in xyz format (with filter: all)
C        0.00000000   3.70183794   0.69515466
C        0.00000000   2.47956526   1.39954183
C       -0.00000000   1.24413106   0.72197962
C       -0.00000000   1.24413106  -0.72197962
C        0.00000000   2.47956526  -1.39954183
C        0.00000000   3.70183794  -0.69515466
C       -0.00000000  -0.00000000   1.39719269
C       -0.00000000   0.00000000  -1.39719269
C       -0.00000000  -1.24413106  -0.72197962
C       -0.00000000  -1.24413106   0.72197962
C       -0.00000000  -2.47956526   1.39954183
H       -0.00000000  -2.48285867   2.48675299
C       -0.00000000  -3.70183794   0.69515466
C       -0.00000000  -3.70183794  -0.69515466
C       -0.00000000  -2.47956526  -1.39954183
H       -0.00000000  -0.00000000   2.48567944
H        0.00000000   4.63833877   1.24526509
H        0.00000000   2.48285867   2.48675299
H        0.00000000   2.48285867  -2.48675299
H        0.00000000   4.63833877  -1.24526509
H       -0.00000000   0.00000000  -2.48567944
H       -0.00000000  -4.63833877   1.24526509
H       -0.00000000  -4.63833877  -1.24526509
H       -0.00000000  -2.48285867  -2.48675299
 
ENER      UNITS=AU
 -5.39522761E+02
 
GRAD      UNITS=AU
 -3.13014721E-15  2.59971098E-02 -3.30797102E-02 -2.97086708E-15 -3.22921712E-02
  5.23811827E-03 -3.41507482E-15  1.90625422E-02 -1.99924908E-03 -4.32013315E-15
  1.90625422E-02  1.99924908E-03  1.59220165E-15 -3.22921712E-02 -5.23811827E-03
 -1.13436557E-15  2.59971098E-02  3.30797102E-02  2.54816194E-15 -4.72339584E-14
  3.42578920E-03  6.67118665E-15 -1.71598982E-14 -3.42578920E-03 -4.06188897E-16
 -1.90625422E-02  1.99924908E-03  5.86915460E-16 -1.90625422E-02 -1.99924908E-03
 -1.63823513E-15  3.22921712E-02  5.23811827E-03  4.60222202E-15  2.67230839E-04
 -5.11898180E-05 -2.29398055E-15 -2.59971098E-02 -3.30797102E-02 -5.07941013E-15
 -2.59971098E-02  3.30797102E-02 -6.17878700E-15  3.22921712E-02 -5.23811827E-03
 -5.72609821E-16  4.29044740E-16  2.13202730E-05 -4.98302562E-17  1.29590178E-04
 -5.23442722E-04  4.67137606E-15 -2.67230839E-04 -5.11898180E-05  1.91995449E-15
 -2.67230839E-04  5.11898180E-05  9.29170434E-16  1.29590178E-04  5.23442722E-04
  1.61147625E-15 -1.01524691E-15 -2.13202729E-05 -1.89565941E-15 -1.29590178E-04
 -5.23442722E-04 -1.76489057E-15 -1.29590178E-04  5.23442722E-04  9.71751462E-15
  2.67230839E-04  5.11898180E-05
 
HESS      UNITS=AU
  1.28112644E-01  5.63289247E-17  6.86858523E-01  1.32602270E-15  5.37139297E-02
  7.05718014E-01 -6.36710052E-02  3.07033318E-16  1.44931619E-15  1.32275262E-01
  1.34084350E-15 -2.64527983E-01  4.26727718E-02 -1.11438041E-15  6.41499729E-01
  3.38615794E-16  1.01498047E-01 -1.75754227E-01 -1.69579803E-15  4.68359494E-03
  7.24253304E-01  5.68233835E-03  4.69464196E-16 -1.43376990E-15 -6.14638954E-02
  1.44643397E-16 -6.05678174E-16  1.56998375E-01 -2.88626020E-14 -6.21367102E-02
  3.39702367E-02  2.05255869E-14 -2.41341972E-01 -1.08642987E-01 -4.21667842E-14
  6.98399156E-01 -5.65631664E-15  4.07441486E-04  3.41855118E-02 -4.16387210E-14
 -9.08563245E-02 -1.74591544E-01  9.21372903E-14  1.65223744E-02  6.35552847E-01
 -7.57142512E-03  3.74618368E-16  2.28202550E-16  6.58288814E-03  2.71881555E-16
 -8.00432052E-17 -7.19968103E-02  5.14159304E-14 -9.82778286E-15  1.56998375E-01
 -6.32242573E-14 -1.69346691E-02  3.72762485E-02  5.28732464E-14  3.33534285E-02
 -2.94999068E-02 -5.14442408E-14 -1.36244536E-01  6.04975460E-03  4.27325114E-14
  6.98399156E-01  7.38348050E-16  1.22859721E-02 -1.76783703E-02 -3.90024515E-14
 -3.44297111E-02 -2.06249060E-02 -1.14026081E-14 -6.04975460E-03 -2.49773944E-01
  9.22775330E-14 -1.65223744E-02  6.35552847E-01  7.87761423E-03 -4.57143852E-20
 -2.56276036E-16 -4.53526430E-03 -2.04574808E-16 -2.11353589E-16  6.58288814E-03
 -5.27947899E-14 -3.92185446E-14 -6.14638954E-02 -2.00356538E-14 -4.18191997E-14
  1.32275262E-01 -5.74371741E-16  2.79451897E-02 -7.04395413E-02  2.32653756E-17
 -4.95794491E-02  3.87178162E-03 -5.11715529E-16  3.33534285E-02  3.44297111E-02
  1.39331263E-15 -2.41341972E-01  9.08563245E-02  2.00824892E-15  6.41499729E-01
 -3.35039893E-16 -2.79556565E-02 -3.20875701E-02 -1.99736919E-17 -3.87178162E-03
 -1.56715940E-03 -7.46183466E-17  2.94999068E-02 -2.06249060E-02 -1.44466428E-15
  1.08642987E-01 -1.74591544E-01  2.97137563E-15 -4.68359494E-03  7.24253304E-01
 -5.28291302E-02  5.67424514E-16 -8.37029455E-16  7.87761423E-03  3.35846249E-16
 -3.31829843E-16 -7.57142512E-03  6.32799364E-14  6.10068940E-16  5.68233835E-03
  2.89125067E-14 -5.59331957E-15 -6.36710052E-02 -1.95402651E-15  1.87370380E-16
  1.28112644E-01 -3.96294572E-16 -1.19966848E-01  3.39637180E-02  2.51530981E-17
  2.79451897E-02  2.79556565E-02 -3.05308900E-16 -1.69346691E-02 -1.22859721E-02
 -3.10538317E-16 -6.21367102E-02 -4.07441486E-04 -1.93669362E-15 -2.64527983E-01
 -1.01498047E-01  1.42880155E-16  6.86858523E-01 -1.93712674E-15 -3.39637180E-02
 -3.58444913E-01  1.52473572E-16  7.04395413E-02 -3.20875701E-02  4.78835486E-16
 -3.72762485E-02 -1.76783703E-02 -1.17571496E-15 -3.39702367E-02  3.41855118E-02
  7.73507334E-16 -4.26727718E-02 -1.75754227E-01  8.00315463E-16 -5.37139297E-02
  7.05718014E-01  4.98746062E-03 -1.02856540E-15  1.94998250E-15  4.12377863E-03
  3.25841827E-16  3.07026108E-15 -6.35647510E-02 -4.84678559E-15 -3.85670543E-14
  6.47882920E-03  2.49657774E-14  2.49756741E-14  3.30128174E-03 -1.31874474E-15
  5.31593197E-16 -2.28102720E-04 -1.47553138E-16 -7.98329286E-16  1.31924017E-01
 -3.51395548E-15  1.57530626E-02 -2.96321179E-02  6.41491639E-15 -7.65377057E-02
  8.00602396E-03 -6.35685013E-15 -2.29145628E-01  7.06021327E-02 -9.40611057E-16
  3.39350467E-02  4.26093039E-02  2.39630266E-15 -1.66704410E-02 -1.48318268E-03
  6.60892495E-16  8.98237300E-03  2.21177082E-02  9.68044048E-15  6.32900483E-01
  4.43383954E-15 -7.49053182E-03  9.45969028E-04 -1.85139799E-14 -6.29090104E-03
  1.68812111E-02  1.32016269E-14  9.49969424E-02 -1.71156268E-01 -6.23380309E-15
  2.78227055E-02 -2.34710117E-02 -2.64736572E-14 -1.01375279E-03 -5.26764961E-03
  4.54984727E-14 -8.90039064E-04 -3.70780056E-03 -3.02490148E-14  1.38639876E-10
  7.05468399E-01 -2.28102720E-04  1.44592231E-16 -9.78876314E-16  3.30128174E-03
  1.13864321E-15  4.49751015E-16  6.47882920E-03 -2.51417164E-14  2.46793678E-14
 -6.35647510E-02  4.05155414E-15 -3.88480054E-14  4.12377863E-03 -5.71577117E-16
  3.18572736E-15  4.98746062E-03  1.01620599E-15  2.10294898E-15 -2.85460884E-03
  2.21973535E-16  4.79002657E-15  1.31924017E-01 -3.25431372E-16  8.98237300E-03
 -2.21177082E-02 -1.98005070E-15 -1.66704410E-02  1.48318268E-03  1.55359252E-15
  3.39350467E-02 -4.26093039E-02  5.25746643E-15 -2.29145628E-01 -7.06021327E-02
 -5.88683967E-15 -7.65377057E-02 -8.00602396E-03  3.86180557E-15  1.57530626E-02
  2.96321179E-02  3.89376838E-16 -4.85587673E-02  5.21900588E-10 -1.84643896E-14
  6.32900483E-01  4.53111447E-14  8.90039064E-04 -3.70780056E-03 -2.66945697E-14
  1.01375279E-03 -5.26764961E-03 -6.68690297E-15 -2.78227055E-02 -2.34710117E-02
  1.17868539E-14 -9.49969424E-02 -1.71156268E-01 -1.87394818E-14  6.29090104E-03
  1.68812111E-02  4.24256161E-15  7.49053182E-03  9.45969028E-04  4.77192934E-15
 -5.21913453E-10 -3.50769129E-03 -2.26246943E-14 -1.38650091E-10  7.05468399E-01
  1.82054362E-04  6.04844781E-17  1.51158629E-15 -5.76282183E-04 -5.90009439E-17
  2.76498683E-16 -5.12489132E-03  4.89721828E-14 -1.89988918E-14  3.02110802E-03
  4.31845546E-14 -3.89349503E-14  7.07009355E-03 -4.12922080E-16 -5.54544578E-16
  5.62080585E-04 -1.58827196E-16 -1.02581651E-15  6.47882931E-03  4.89584394E-15
 -5.17437231E-15 -6.35647509E-02  7.18301974E-15  8.54429836E-15  1.56998375E-01
 -6.14151517E-14 -6.51841810E-03  1.36758791E-02  5.16800358E-14  1.13007350E-02
  1.19019707E-03 -4.92824104E-14 -2.06943360E-02  2.07096791E-02  4.27445136E-14
 -7.07907823E-02 -1.06949130E-02 -1.87208404E-14  2.14874285E-02 -7.01811517E-03
  2.58983903E-14 -9.42457766E-03 -1.53453493E-02  2.56331410E-14  3.39350464E-02
 -2.78227054E-02  1.14815306E-14 -2.29145627E-01  9.49969425E-02  3.76933623E-14
  6.98399156E-01 -1.58993623E-14  5.31207267E-03 -9.19531687E-03 -2.86826677E-15
 -1.08384537E-02 -1.39965842E-03  1.91344974E-14  2.07096791E-02 -1.30086573E-02
  3.92874634E-14  1.06949130E-02  2.82378870E-02 -5.45389939E-14 -1.57834741E-02
 -1.50770100E-03  3.06472440E-14  4.84489683E-03  1.07014411E-02 -2.35887006E-14
 -4.26093025E-02 -2.34710119E-02  3.18165362E-14  7.06021332E-02 -1.71156268E-01
 -8.96184660E-14  1.65223744E-02  6.35552847E-01  5.62080585E-04  1.93273135E-16
 -1.15396516E-15  7.07009355E-03  3.33369169E-16 -6.04237267E-16  3.02110802E-03
 -4.34103765E-14 -3.90140743E-14 -5.12489132E-03 -4.89323429E-14 -1.89338573E-14
 -5.76282183E-04 -4.48918428E-17  3.17290036E-16  1.82054362E-04 -2.95738003E-17
  1.64043383E-15 -6.35647509E-02 -4.45981555E-15  9.68938961E-15  6.47882931E-03
 -4.08226486E-15 -5.87267511E-15 -7.19968103E-02 -5.17355779E-14  8.69466693E-15
  1.56998375E-01 -2.61013768E-14 -9.42457766E-03  1.53453493E-02  1.85463292E-14
  2.14874285E-02  7.01811517E-03 -4.35627761E-14 -7.07907823E-02  1.06949130E-02
  4.88014371E-14 -2.06943360E-02 -2.07096791E-02 -5.18833253E-14  1.13007350E-02
 -1.19019707E-03  6.12329461E-14 -6.51841810E-03 -1.36758791E-02 -9.91133257E-16
 -2.29145627E-01 -9.49969425E-02 -2.60558360E-14  3.39350464E-02  2.78227054E-02
  5.13696202E-14 -1.36244536E-01  6.04975460E-03 -4.61812494E-14  6.98399156E-01
  3.03887012E-14 -4.84489683E-03  1.07014411E-02 -5.48842920E-14  1.57834741E-02
 -1.50770100E-03  3.87108782E-14 -1.06949130E-02  2.82378870E-02  1.88249357E-14
 -2.07096791E-02 -1.30086573E-02 -3.14770738E-15  1.08384537E-02 -1.39965842E-03
 -1.61377705E-14 -5.31207267E-03 -9.19531687E-03  3.71370412E-14 -7.06021332E-02
 -1.71156268E-01 -2.38921316E-14  4.26093025E-02 -2.34710119E-02  8.05267193E-15
 -6.04975460E-03 -2.49773944E-01 -8.75284272E-14 -1.65223744E-02  6.35552847E-01
 -6.96884638E-04  2.91424274E-17 -6.81332411E-16  5.28875550E-04  1.99251202E-16
 -1.85207244E-16  7.07009355E-03  1.86201785E-14  5.46712835E-14 -5.76282183E-04
  5.18494181E-14  3.02566804E-15 -5.98258196E-04 -4.10182306E-16  1.49444196E-16
  1.58338710E-04  2.34699581E-16 -6.75829986E-16  4.12377862E-03 -2.19586130E-15
 -1.82371995E-14  3.30128183E-03  3.01410600E-15 -2.61569541E-14  6.58288814E-03
  5.26348575E-14  3.93907884E-14 -6.14638954E-02  2.15786897E-14  4.06541533E-14
  1.32275262E-01 -5.40389305E-16  4.93178424E-03 -9.47876803E-03  1.71630297E-16
 -1.27592618E-02 -9.49600132E-04  3.60656991E-16  2.14874285E-02 -1.57834741E-02
 -7.45695362E-17  1.13007350E-02  1.08384537E-02  3.41149224E-16 -6.64192677E-03
  6.35218596E-04  8.87026495E-16  3.59135469E-03  8.17966892E-03  5.01049469E-16
 -7.65377063E-02  6.29090084E-03  7.33926658E-16 -1.66704428E-02 -1.01375275E-03
  1.36746139E-16  3.33534285E-02  3.44297111E-02  3.65866586E-15 -2.41341972E-01
  9.08563245E-02 -4.75022494E-15  6.41499729E-01 -3.71034692E-16 -1.02088188E-03
  7.48815019E-04  1.92129376E-16  9.49600132E-04  1.60808339E-03  6.23584672E-16
 -7.01811517E-03 -1.50770100E-03 -2.36767705E-16 -1.19019707E-03 -1.39965842E-03
 -1.00635031E-16  6.35218596E-04 -1.11975188E-04  4.85215471E-16 -3.54515835E-04
 -8.96265290E-04 -2.40966476E-15 -8.00602345E-03  1.68812109E-02 -1.06841887E-16
 -1.48318327E-03 -5.26764931E-03  2.08994336E-16  2.94999068E-02 -2.06249060E-02
 -1.10237123E-15  1.08642987E-01 -1.74591544E-01 -2.90684660E-15 -4.68359494E-03
  7.24253304E-01  1.03324863E-05  4.39631630E-16 -4.47401664E-18  1.53059904E-04
  5.17081728E-16  4.40223497E-16 -1.58202800E-04  7.52181896E-15 -4.99555028E-15
 -1.97930969E-04 -4.84275519E-15 -5.73612020E-15  2.50992475E-05 -5.53396277E-16
 -1.12689785E-16 -2.81078953E-05 -3.26666994E-16 -3.02115904E-16 -2.94910983E-03
  2.92551686E-16  1.24720681E-14  1.91943840E-04  5.14468325E-17  7.42197475E-15
  4.64849936E-03 -3.34989637E-15 -1.35884030E-14  3.07569648E-03  8.75178031E-15
 -1.68846291E-14 -3.39429047E-02 -2.45372546E-16  2.79373317E-15  2.38695166E-02
 -5.88018136E-16  4.96350900E-05 -1.10785612E-05  2.99702471E-16 -6.52366840E-05
  1.84778100E-05  1.16895432E-15  1.38163715E-04 -4.97430735E-04  2.42248013E-16
  2.74498317E-04  8.34153550E-05 -4.09307275E-16 -6.19078140E-05 -6.26772428E-05
  5.70710215E-16 -2.30279298E-05  6.66853641E-05 -1.41136692E-15  1.50721014E-03
  1.52584470E-03 -2.89901088E-16  4.44234929E-04  1.49747042E-03  3.09963840E-16
 -4.78596992E-03  9.46127835E-04 -1.52219561E-16  3.57214508E-03  2.85881623E-02
 -1.00725445E-16 -5.97379376E-02  1.58699479E-03 -3.48526462E-16  5.92880797E-02
  1.06455820E-15  4.47016529E-05 -1.12180955E-04 -1.12916887E-15 -8.55801965E-05
 -1.30418411E-04 -1.66096160E-15  4.42156085E-04  2.44600005E-04 -1.12146440E-15
  4.42845274E-05  1.75587352E-04  1.28021058E-15 -5.22657023E-05  1.30055010E-04
 -1.38258337E-15  1.20528510E-04  4.13874386E-05  4.36261646E-16 -1.97448855E-03
  6.81497573E-04  9.51265261E-16 -7.32491511E-04 -7.54151230E-04 -1.73757269E-15
  2.90752944E-03  9.76451053E-04  1.21072305E-15 -1.63265096E-03 -1.31199089E-02
  2.25130381E-15  2.09714794E-03 -3.37122241E-01  2.50548881E-16 -1.82951309E-03
  3.58523089E-01  5.24464004E-05  4.41493225E-17  1.00178245E-15 -6.96884638E-04
 -5.27694838E-16  3.83316348E-16  5.62080585E-04 -2.60488554E-14 -3.05426381E-14
  1.82054362E-04 -6.12713570E-14  1.60402276E-14  1.58338710E-04 -9.53515471E-16
 -4.39941877E-16 -1.31583261E-04  6.26845661E-16 -1.75056557E-16  4.98746054E-03
  2.80249007E-15  4.87418789E-15 -2.28102660E-04  8.83279535E-16  4.51713675E-14
 -7.57142512E-03 -6.32511266E-14 -5.62961335E-16  5.68233835E-03 -2.88759393E-14
  5.39453520E-15 -6.36710052E-02  1.59049246E-15 -2.68747438E-16  2.51862249E-03
 -1.72980701E-17 -4.39914021E-16  1.28112644E-01 -2.09283765E-17 -1.98077676E-03
  4.48218211E-03 -4.83012210E-17  4.93178424E-03  1.02088188E-03  1.00189213E-16
 -9.42457766E-03  4.84489683E-03 -2.26261102E-17 -6.51841810E-03 -5.31207267E-03
 -2.66812513E-16  3.59135469E-03 -3.54515835E-04 -6.60752167E-16 -2.17388298E-03
 -3.70462844E-03 -1.57206260E-15  1.57530633E-02  7.49053202E-03 -1.25036457E-16
  8.98237463E-03 -8.90039083E-04  1.39128994E-16 -1.69346691E-02 -1.22859721E-02
  3.58154917E-16 -6.21367102E-02 -4.07441486E-04  2.36588528E-15 -2.64527983E-01
 -1.01498047E-01 -8.26187438E-16  4.78312620E-03  2.64650620E-03 -1.47103337E-15
  6.86858523E-01 -1.04918317E-15 -4.48218211E-03  7.85750123E-03  6.24356346E-16
  9.47876803E-03  7.48815019E-04  1.08417075E-15 -1.53453493E-02  1.07014411E-02
 -1.58278263E-15 -1.36758791E-02 -9.19531687E-03  7.15262829E-16  8.17966892E-03
 -8.96265290E-04  2.12077769E-16 -3.70462844E-03 -8.03337664E-03 -2.04008959E-15
  2.96321196E-02  9.45968993E-04  3.67178716E-16  2.21177103E-02 -3.70780039E-03
 -3.20335046E-16 -3.72762485E-02 -1.76783703E-02  1.25619803E-15 -3.39702367E-02
  3.41855118E-02 -3.62434738E-16 -4.26727718E-02 -1.75754227E-01 -4.08327815E-16
 -2.87808978E-02 -1.13564697E-02  1.36401985E-15 -5.37139297E-02  7.05718014E-01
 -1.31583261E-04 -5.94807018E-16 -2.58077111E-16  1.58338710E-04  8.98355716E-16
 -4.65809814E-16  1.82054362E-04  6.12775729E-14  1.59964222E-14  5.62080585E-04
  2.60691017E-14 -3.04919146E-14 -6.96884638E-04  4.74043461E-16  4.18554255E-16
  5.24464004E-05 -1.02696806E-17  1.08877130E-15 -2.28102660E-04 -3.78748293E-16
  4.54658749E-14  4.98746054E-03 -2.18017346E-15  4.56868286E-15  5.68233835E-03
  2.87613503E-14  5.84840070E-15 -7.57142512E-03  6.34380819E-14 -7.75229171E-16
  7.87761423E-03  4.57478333E-16  5.52648935E-16  7.64382590E-03  1.32053502E-16
 -2.43276385E-16 -5.28291302E-02  3.10876257E-16 -3.51653851E-16  1.28112644E-01
  6.72521308E-16 -2.17388298E-03  3.70462844E-03  2.87902285E-16  3.59135469E-03
  3.54515835E-04  4.77534036E-17 -6.51841810E-03  5.31207267E-03 -7.84489177E-17
 -9.42457766E-03 -4.84489683E-03  7.69905772E-17  4.93178424E-03 -1.02088188E-03
  3.37830048E-17 -1.98077676E-03 -4.48218211E-03  2.31710130E-16  8.98237463E-03
  8.90039083E-04  1.97701182E-15  1.57530633E-02 -7.49053202E-03 -3.31021233E-17
 -6.21367102E-02  4.07441486E-04 -2.02833052E-16 -1.69346691E-02  1.22859721E-02
  1.66707409E-16  2.79451897E-02 -2.79556565E-02  5.80140591E-16 -4.96682236E-03
 -3.26352729E-03 -3.46012961E-16 -1.19966848E-01 -3.39637180E-02 -3.74369136E-15
  6.86858523E-01  1.64444526E-16  3.70462844E-03 -8.03337664E-03  6.62986714E-16
 -8.17966892E-03 -8.96265290E-04 -1.64919760E-15  1.36758791E-02 -9.19531687E-03
  1.00636133E-15  1.53453493E-02  1.07014411E-02  5.60950893E-16 -9.47876803E-03
  7.48815019E-04 -1.09995751E-15  4.48218211E-03  7.85750123E-03  3.36589818E-16
 -2.21177103E-02 -3.70780039E-03 -2.19770836E-15 -2.96321196E-02  9.45968993E-04
  1.18428003E-15  3.39702367E-02  3.41855118E-02 -4.84728261E-16  3.72762485E-02
 -1.76783703E-02 -8.48663697E-17 -7.04395413E-02 -3.20875701E-02  1.53799113E-16
 -1.61421706E-03  6.85397408E-04 -6.54699564E-16  3.39637180E-02 -3.58444913E-01
  2.05189879E-15  5.37139297E-02  7.05718014E-01  1.58338710E-04 -1.94242063E-16
 -7.70539590E-16 -5.98258196E-04  3.49144925E-16  1.28491454E-16 -5.76282183E-04
 -5.18387858E-14  2.97496886E-15  7.07009355E-03 -1.85458482E-14  5.47493990E-14
  5.28875550E-04 -2.51192251E-16 -1.32525965E-16 -6.96884638E-04  1.61866206E-17
 -5.77810983E-16  3.30128183E-03 -2.41355404E-15 -2.57355549E-14  4.12377862E-03
  3.31696223E-15 -1.86107343E-14 -6.14638954E-02 -2.03992512E-14  4.21653436E-14
  6.58288814E-03 -5.27598340E-14  3.89621391E-14 -4.53526430E-03 -1.74632632E-16
  4.20735805E-16 -1.56350220E-05 -1.77205149E-16  5.31239735E-16  7.87761423E-03
 -1.24200722E-16  7.04372291E-17 -6.36710052E-02  5.69375161E-16 -2.20903387E-15
  1.32275262E-01 -1.00589815E-15  3.59135469E-03 -8.17966892E-03 -4.71061536E-16
 -6.64192677E-03 -6.35218596E-04 -1.26054679E-16  1.13007350E-02 -1.08384537E-02
 -4.43236197E-16  2.14874285E-02  1.57834741E-02 -3.26476499E-16 -1.27592618E-02
  9.49600132E-04  4.14493646E-16  4.93178424E-03  9.47876803E-03 -6.23279970E-16
 -1.66704428E-02  1.01375275E-03 -1.45801852E-15 -7.65377063E-02 -6.29090084E-03
  2.33531267E-15 -2.41341972E-01 -9.08563245E-02 -6.36382125E-16  3.33534285E-02
 -3.44297111E-02 -8.19628652E-17 -4.95794491E-02 -3.87178162E-03 -1.22847380E-15
 -9.83794728E-04  2.24929266E-04 -7.24019240E-16  2.79451897E-02  7.04395413E-02
  1.21690722E-15 -2.64527983E-01  4.26727718E-02 -7.31915782E-16  6.41499729E-01
  5.10485671E-16  3.54515835E-04 -8.96265290E-04 -7.74436513E-17 -6.35218596E-04
 -1.11975188E-04 -2.23688442E-16  1.19019707E-03 -1.39965842E-03  6.83791960E-16
  7.01811517E-03 -1.50770100E-03  2.36845542E-16 -9.49600132E-04  1.60808339E-03
 -3.39694277E-16  1.02088188E-03  7.48815019E-04  2.79887006E-16  1.48318327E-03
 -5.26764931E-03 -2.46700725E-15  8.00602345E-03  1.68812109E-02  2.22203772E-15
 -1.08642987E-01 -1.74591544E-01  1.94446428E-16 -2.94999068E-02 -2.06249060E-02
  3.76109806E-16  3.87178162E-03 -1.56715940E-03  3.01870425E-16  1.69349538E-04
  6.62154361E-04  5.39879705E-16  2.79556565E-02 -3.20875701E-02 -1.95317858E-15
  1.01498047E-01 -1.75754227E-01  3.87411309E-15  4.68359494E-03  7.24253304E-01
 -2.12493848E-04  1.98300066E-15 -1.04818023E-15 -3.64197676E-03 -1.48080335E-15
 -1.27710975E-16  3.31883236E-03  7.25474823E-15  2.74176735E-16  5.36901097E-03
 -7.71818377E-15 -6.75338484E-16  2.05936164E-04 -1.14917845E-15  4.95655786E-16
 -2.34561906E-04 -1.74310179E-16 -1.27252397E-15 -3.31283428E-02 -3.71789416E-15
  7.84241296E-15  8.05005863E-05  1.95234633E-15  8.68369796E-15  5.36901173E-03
 -6.62809618E-15  2.36122930E-15  3.31883292E-03  9.13053928E-15 -1.07853367E-15
 -3.64197696E-03 -3.56069524E-16  6.79041046E-16  2.43288604E-04  2.08414066E-16
 -1.93778779E-16 -2.12494056E-04  5.19207818E-16  6.88993545E-16 -2.34561921E-04
  4.59172280E-17 -9.15263740E-17  2.05936641E-04 -8.18649023E-16 -1.14139578E-16
  2.29103927E-02  1.05147774E-17  1.49055953E-04 -4.39703761E-04  4.73331226E-16
  1.56257350E-03  1.63462638E-03 -1.79611867E-15  3.34119290E-03  2.83691334E-02
 -6.76891366E-17 -4.85475275E-03  9.85366157E-04  1.93979811E-16  4.31229346E-04
  1.46330400E-03 -3.80627756E-18  1.92085927E-04  1.59642866E-04  3.88456353E-15
 -5.96705321E-02 -2.13661173E-11  6.14283504E-16 -8.94884133E-04  1.37709810E-10
  5.21636321E-16 -4.85475282E-03 -9.85365955E-04 -9.04465819E-16  3.34119303E-03
 -2.83691337E-02 -2.99353698E-16  1.56257341E-03 -1.63462616E-03  4.58561824E-17
 -3.20150662E-04  9.02980334E-04  1.09224826E-16  1.49056125E-04  4.39704149E-04
  1.61294488E-16  1.92086200E-04 -1.59643264E-04 -1.20092084E-16  4.31229095E-04
 -1.46330387E-03 -1.63310157E-15  6.02184706E-02 -1.22938455E-15  3.25400559E-04
 -1.46294579E-05  1.94941048E-15 -1.90201720E-03  6.95113605E-04 -2.65484877E-15
 -1.46303825E-03 -1.30501151E-02  4.83839329E-16  3.02229539E-03  1.04832951E-03
  3.43013225E-16 -7.17283202E-04 -7.69083607E-04  2.58410541E-16  8.12086426E-05
  2.12498852E-04  4.55416900E-15 -2.40578999E-10 -3.32731943E-01 -4.33445153E-16
  2.91058999E-10  5.70735031E-04  2.14791716E-15 -3.02229592E-03  1.04832977E-03
 -1.67037740E-15  1.46303857E-03 -1.30501153E-02 -8.36016453E-16  1.90201724E-03
  6.95113626E-04  1.86989192E-16 -8.54422586E-04  5.64942540E-04  8.20892769E-16
 -3.25400445E-04 -1.46290459E-05 -1.28962825E-16 -8.12083178E-05  2.12498457E-04
 -1.08155333E-15  7.17282715E-04 -7.69083712E-04 -1.32941751E-15  3.92667762E-12
  3.55165035E-01 -3.49131494E-02 -3.93264064E-16  2.32723866E-16  1.93475461E-03
  5.53264147E-16 -2.11629264E-16  8.70416130E-03 -3.76015585E-15  8.83713772E-15
 -1.72884990E-04  1.49708534E-14 -2.95471114E-15  4.89763217E-03  1.64045539E-16
 -4.67004071E-16  2.62621452E-03  1.33586801E-16  1.56017805E-16  4.78770325E-04
  1.56312672E-16 -2.22950410E-14 -8.30883473E-04 -1.44737879E-16 -6.80908201E-15
  1.60769572E-04  1.53000146E-14  6.89705501E-15 -1.02766490E-03 -2.82340652E-15
 -4.95188718E-15 -7.07137304E-05  3.04668679E-16 -1.74942012E-17 -1.85510245E-05
 -2.64605379E-16  2.05242181E-16  1.00128790E-04 -4.77351297E-16 -1.82236220E-16
  2.34370132E-06  2.36467344E-16 -4.45591093E-16  7.82053916E-05 -5.31839402E-16
  1.40737211E-16  2.57508904E-04  1.43072231E-17  3.90625879E-17  2.46986933E-02
 -1.43139069E-15 -2.68252284E-01 -1.23434127E-01  1.76172298E-15 -1.88573644E-02
 -1.58778106E-02 -5.85030016E-16 -2.38264210E-03  4.34230501E-03  6.47517013E-18
 -1.09214916E-05  5.12146260E-04  7.09486909E-18  1.54598932E-03  5.20628304E-04
  4.34956197E-17  3.82025396E-03  2.13840942E-03  1.50761526E-15 -4.39212896E-04
 -1.26835905E-03 -4.58845077E-16  2.82909809E-04 -3.34595672E-05  1.30596451E-15
 -6.27378847E-05  1.07004246E-04 -1.25001166E-15 -4.73141821E-04  2.97499492E-04
 -4.95017811E-16  2.78870428E-05 -1.73388805E-04 -2.84501990E-16  4.77395500E-06
  2.11925842E-05  5.20353077E-16 -1.21485017E-04 -2.51100400E-05 -2.56014429E-16
 -2.89586431E-05  1.00719882E-04 -7.21435391E-16  8.76528479E-05  3.59351437E-05
 -8.22265017E-16 -1.02235089E-05  6.55189406E-05  2.12695651E-17  2.83040324E-01
 -6.25228475E-16 -1.22468811E-01 -1.32869703E-01  1.09780363E-15  1.51031008E-02
  1.22658054E-02 -2.30574408E-16  3.06864623E-03 -1.83757984E-03  3.48039942E-16
  9.92875901E-04 -4.74206136E-04 -1.21746306E-16  1.88876659E-03 -5.51095784E-03
  4.04243542E-16 -2.98382476E-02 -1.09263269E-02  9.17320783E-16  1.91090807E-04
  7.81255518E-04 -1.48957140E-16 -3.54685353E-04  1.67197826E-04  6.31065817E-16
  1.18536077E-04 -1.69828795E-04 -9.12512096E-16  3.62166146E-04 -6.36390498E-05
 -1.95918503E-16 -6.32080011E-05  6.90387522E-05  4.85552812E-17 -7.18349543E-06
  4.12124044E-06  1.90447848E-16  6.49486057E-05  7.88652974E-05 -4.63910940E-16
  2.84008830E-05 -9.82525193E-05 -3.55539369E-16 -1.06719598E-04  2.77780724E-05
 -1.63452202E-16 -1.57844353E-05 -6.92540575E-06  6.19951853E-17  1.32646271E-01
  1.37245006E-01  2.51862249E-03 -3.55394856E-16 -1.81701436E-16 -3.39429047E-02
 -3.59606842E-16  3.07595042E-15  3.07569648E-03  8.52886627E-15  1.65593263E-14
  4.64849936E-03 -3.27075126E-15  1.37518488E-14 -1.56350220E-05 -1.21616622E-15
 -2.08529224E-16  7.64382590E-03  4.88027774E-16  2.39550696E-17 -2.94910981E-03
 -9.30597381E-16  1.16737429E-14  1.91943845E-04  1.67624529E-15  7.39235874E-15
 -1.97930969E-04 -4.83293344E-15  5.78703009E-15 -1.58202800E-04  7.57116799E-15
  4.99100343E-15  1.53059904E-04  5.52165058E-16 -4.32846777E-16  1.27889443E-05
 -1.98447417E-16 -1.57623612E-16  1.03324863E-05  4.50327517E-16  1.95741171E-18
 -2.81078953E-05 -2.99439921E-16  3.09842049E-16  2.50992475E-05 -5.41744366E-16
  1.39860274E-16  2.43288703E-04 -1.95575984E-16 -4.05340890E-16 -4.48909716E-03
 -3.27705022E-16 -3.38384685E-16  2.38695166E-02 -1.10324541E-16  4.78312620E-03
  2.87808978E-02  1.19959173E-17 -5.97379376E-02 -1.58699479E-03 -4.93327660E-17
  3.57214508E-03 -2.85881623E-02  3.25418465E-16 -4.78596992E-03 -9.46127835E-04
 -1.68054339E-16 -9.83794728E-04 -1.69349538E-04  1.33388404E-16 -4.96682236E-03
  1.61421706E-03 -1.27848312E-15  1.50721023E-03 -1.52584472E-03 -5.37288647E-16
  4.44234432E-04 -1.49747046E-03  2.61429392E-16  2.74498317E-04 -8.34153550E-05
  1.19985810E-15  1.38163715E-04  4.97430735E-04  3.23989378E-16 -6.52366840E-05
 -1.84778100E-05 -2.00999728E-16 -2.37023956E-05  1.00346593E-05 -5.72677662E-16
  4.96350900E-05  1.10785612E-05  5.83773455E-16 -2.30279298E-05 -6.66853641E-05
 -3.95589531E-16 -6.19078140E-05  6.26772428E-05  5.63992959E-16 -3.20150654E-04
  8.54422596E-04 -2.12245141E-16  9.94980077E-04 -5.08459746E-04 -7.43713044E-16
  5.92880797E-02  7.42857612E-16 -2.64650620E-03 -1.13564697E-02  1.81386642E-15
 -2.09714794E-03 -3.37122241E-01 -9.36797027E-16  1.63265096E-03 -1.31199089E-02
  1.82677839E-15 -2.90752944E-03  9.76451053E-04 -4.38420061E-16 -2.24929266E-04
  6.62154361E-04  3.48070641E-16  3.26352729E-03  6.85397408E-04 -3.82764358E-16
  1.97448824E-03  6.81497635E-04 -1.03825071E-15  7.32491840E-04 -7.54151136E-04
  1.18537439E-15 -4.42845274E-05  1.75587352E-04  1.73849697E-15 -4.42156085E-04
  2.44600005E-04  1.18623059E-15  8.55801965E-05 -1.30418411E-04  1.66795316E-16
 -1.00346593E-05  3.06506682E-05 -1.02027933E-15 -4.47016529E-05 -1.12180955E-04
  1.42493553E-15 -1.20528510E-04  4.13874386E-05 -1.23141443E-15  5.22657023E-05
  1.30055010E-04  3.01698169E-16 -9.02980425E-04  5.64942514E-04 -1.06358047E-16
  2.92357115E-04  8.38790672E-04 -5.78830609E-15  1.82951309E-03  3.58523089E-01
  7.64382590E-03 -5.40500331E-16 -1.50939785E-16 -1.56350220E-05  1.19446653E-15
 -2.70308213E-16  4.64849936E-03  3.33491659E-15  1.35874082E-14  3.07569648E-03
 -8.80891136E-15  1.69502259E-14 -3.39429047E-02  2.38716449E-16 -1.36089045E-15
  2.51862249E-03  6.85480673E-16  2.60216281E-16  1.91943845E-04 -1.60120382E-15
  7.39892132E-15 -2.94910981E-03  1.00193499E-15  1.16394730E-14 -1.58202800E-04
 -7.56424828E-15  5.02393481E-15 -1.97930969E-04  4.82703717E-15  5.72801856E-15
  2.50992475E-05  5.36534236E-16  1.24812614E-16  2.63313962E-05  1.30049309E-16
 -2.71029673E-16 -2.81078953E-05  3.15880088E-16  3.11826432E-16  1.03324863E-05
 -4.30688434E-16 -1.33952816E-17  1.53059904E-04 -5.49801243E-16 -4.29917878E-16
  3.59179677E-04  1.62041334E-16 -1.98013775E-16  3.57934139E-04 -4.44873297E-16
 -4.40913345E-16 -1.33786827E-03  4.82221344E-16  1.00247235E-15  2.38695166E-02
 -1.48620337E-16 -4.96682236E-03 -1.61421706E-03  1.63432199E-16 -9.83794728E-04
  1.69349538E-04 -3.21792245E-16 -4.78596992E-03  9.46127835E-04  1.15597437E-16
  3.57214508E-03  2.85881623E-02  3.69485487E-17 -5.97379376E-02  1.58699479E-03
  3.26595373E-17  4.78312620E-03 -2.87808978E-02  5.35713117E-16  4.44234432E-04
  1.49747046E-03  1.31054756E-15  1.50721023E-03  1.52584472E-03 -1.18771048E-15
  1.38163715E-04 -4.97430735E-04 -2.57605986E-16  2.74498317E-04  8.34153550E-05
  3.99879781E-16 -6.19078140E-05 -6.26772428E-05 -1.32148574E-16  1.63429471E-05
 -2.39043449E-05 -5.79994057E-16 -2.30279298E-05  6.66853641E-05  5.78536786E-16
  4.96350900E-05 -1.10785612E-05 -3.11640701E-16 -6.52366840E-05  1.84778100E-05
 -7.80131657E-17 -3.94699218E-04  2.42857517E-04 -2.41676311E-16  6.63814212E-05
 -1.55030180E-03 -4.82881399E-16  2.23898477E-04  1.72516392E-05  6.19094597E-16
  5.92880797E-02  2.75014067E-16 -3.26352729E-03  6.85397408E-04 -4.96483488E-16
  2.24929266E-04  6.62154361E-04  1.75415331E-15  2.90752944E-03  9.76451053E-04
 -1.13867867E-15 -1.63265096E-03 -1.31199089E-02 -1.29529419E-15  2.09714794E-03
 -3.37122241E-01  5.50006195E-16  2.64650620E-03 -1.13564697E-02 -1.07846354E-15
 -7.32491840E-04 -7.54151136E-04 -4.65314662E-16 -1.97448824E-03  6.81497635E-04
  1.68646948E-15  4.42156085E-04  2.44600005E-04  1.14521263E-15  4.42845274E-05
  1.75587352E-04 -1.26431607E-15 -5.22657023E-05  1.30055010E-04  2.73992359E-16
 -2.39043449E-05 -1.07281271E-05  1.39800001E-15  1.20528510E-04  4.13874386E-05
 -1.04907204E-15  4.47016529E-05 -1.12180955E-04  1.14867126E-15 -8.55801965E-05
 -1.30418411E-04  4.74463507E-16  2.53406715E-04 -1.49638293E-04  4.14779644E-16
  1.74759642E-04 -6.92766139E-04  1.00047934E-15 -1.72516392E-05 -1.11652481E-04
 -1.69687692E-15 -1.82951309E-03  3.58523089E-01  2.62621452E-03 -1.36499828E-16
  1.32380243E-16  4.89763217E-03 -1.85469184E-16 -4.76026312E-16 -1.72884990E-04
 -1.49579510E-14 -2.97265217E-15  8.70416130E-03  3.78618407E-15  8.83961355E-15
  1.93475461E-03 -5.63556749E-16 -2.01913976E-16 -3.49131494E-02  9.57495149E-16
 -4.53895444E-17 -8.30883473E-04  1.96013797E-16 -6.78663840E-15  4.78770325E-04
 -9.88008992E-17 -2.23195622E-14 -1.02766490E-03  2.80257062E-15 -4.91686465E-15
  1.60769572E-04 -1.53204181E-14  6.86360653E-15  7.82053916E-05  5.17756695E-16
  1.35873456E-16  1.28831406E-06  2.82611228E-16 -5.91185934E-16  2.34370132E-06
 -2.32698430E-16 -4.38469412E-16  1.00128790E-04  4.81000595E-16 -1.90170683E-16
 -7.07137304E-05 -3.19616236E-16 -1.21508561E-17  5.18773707E-05  7.07488114E-17
 -1.45542536E-16 -2.81339363E-03 -1.27208419E-16  1.78369996E-16  3.57934139E-04
  2.40917754E-16  4.21075643E-16 -4.48909716E-03  2.22809562E-16 -1.09772379E-16
  2.46986933E-02 -6.71933327E-18  3.82025396E-03 -2.13840942E-03  6.35086121E-18
  1.54598932E-03 -5.20628304E-04  1.28718219E-17 -1.09214916E-05 -5.12146260E-04
  6.10863187E-16 -2.38264210E-03 -4.34230501E-03 -1.72576818E-15 -1.88573644E-02
  1.58778106E-02  1.86239751E-15 -2.68252284E-01  1.23434127E-01  4.64272440E-16
  2.82909809E-04  3.34595672E-05 -1.50061710E-15 -4.39212896E-04  1.26835905E-03
  1.26030780E-15 -4.73141821E-04 -2.97499492E-04 -1.29789138E-15 -6.27378847E-05
 -1.07004246E-04  7.30606754E-16  8.76528479E-05 -3.59351437E-05  2.39424973E-16
 -2.20659037E-07  1.38729883E-05  2.62928527E-16 -2.89586431E-05 -1.00719882E-04
 -5.12281219E-16 -1.21485017E-04  2.51100400E-05  5.05277621E-16  2.78870428E-05
  1.73388805E-04  3.99154246E-16 -2.04929801E-05  4.02911558E-05  1.29327053E-16
  8.31501054E-04  3.79558646E-04  4.43504257E-16  6.63814212E-05 -1.74759642E-04
  3.30053730E-16  9.94980077E-04 -2.92357115E-04 -6.45406529E-16  2.83040324E-01
  3.67831127E-16  2.98382476E-02 -1.09263269E-02 -1.26945483E-16 -1.88876659E-03
 -5.51095784E-03  3.39933411E-16 -9.92875901E-04 -4.74206136E-04 -2.37639098E-16
 -3.06864623E-03 -1.83757984E-03  1.09402918E-15 -1.51031008E-02  1.22658054E-02
 -8.74659918E-16  1.22468811E-01 -1.32869703E-01 -1.50497479E-16  3.54685353E-04
  1.67197826E-04  9.14872479E-16 -1.91090807E-04  7.81255518E-04 -9.16076468E-16
 -3.62166146E-04 -6.36390498E-05  6.28660197E-16 -1.18536077E-04 -1.69828795E-04
 -3.58981115E-16  1.06719598E-04  2.77780724E-05  3.60807835E-16 -9.43575279E-06
  1.43039790E-06 -4.65905106E-16 -2.84008830E-05 -9.82525193E-05  1.88109954E-16
 -6.49486057E-05  7.88652974E-05 -1.98127610E-16  6.32080011E-05  6.90387522E-05
  3.36434565E-16 -5.96891390E-05  4.83301074E-05  1.85644405E-16 -3.79558646E-04
  1.11694624E-03 -4.36926278E-16  1.55030180E-03 -6.92766139E-04 -3.41012732E-16
  5.08459746E-04  8.38790672E-04  3.81941724E-16 -1.32646271E-01  1.37245006E-01
 -2.34561906E-04  1.75840890E-16 -1.30081655E-15  2.05936164E-04  1.12973523E-15
  4.86382032E-16  5.36901097E-03  7.69200411E-15 -7.43223115E-16  3.31883236E-03
 -7.09958270E-15  4.64965718E-16 -3.64197676E-03  1.47089924E-15 -1.04137636E-16
 -2.12493848E-04 -1.98464206E-15 -1.02963286E-15  8.05005863E-05 -1.87640578E-15
  8.71723702E-15 -3.31283428E-02  3.88747370E-15  6.46220147E-15  3.31883292E-03
 -9.70119268E-15 -3.42433976E-16  5.36901173E-03  6.64191455E-15  2.21606764E-15
  2.05936641E-04  7.91285291E-16 -1.15881021E-16  3.59179703E-04  4.29221397E-16
 -8.69530641E-16 -2.34561921E-04 -3.60490717E-17 -8.49462381E-17 -2.12494056E-04
 -4.97125831E-16  6.62599352E-16 -3.64197696E-03  1.22552191E-16  7.60372394E-16
 -1.29575332E-03  2.15585848E-16 -5.59812088E-16  5.18773707E-05 -3.98152156E-16
  3.36601475E-16  3.59179677E-04  7.79028584E-17  4.80155998E-16  2.43288703E-04
 -5.33488105E-16  2.86852962E-16  2.57508904E-04  8.23859285E-16 -1.64472922E-16
  2.29103927E-02 -1.31617075E-17  1.92085927E-04 -1.59642866E-04 -2.10307791E-16
  4.31229346E-04 -1.46330400E-03  4.30519247E-17 -4.85475275E-03 -9.85366157E-04
  1.73638379E-15  3.34119290E-03 -2.83691334E-02 -5.09234710E-16  1.56257350E-03
 -1.63462638E-03 -3.09962074E-17  1.49055953E-04  4.39703761E-04 -6.37620676E-16
 -8.94884133E-04 -1.37709528E-10 -3.98161383E-15 -5.96705321E-02  2.13657972E-11
  8.78286124E-16  3.34119303E-03  2.83691337E-02 -5.53527907E-16 -4.85475282E-03
  9.85365955E-04  1.03669390E-16  4.31229095E-04  1.46330387E-03 -1.60226013E-16
 -3.94699184E-04  2.53406757E-04 -1.76116317E-16  1.92086200E-04  1.59643264E-04
 -1.21704950E-16  1.49056125E-04 -4.39704149E-04  3.03924317E-16  1.56257341E-03
  1.63462616E-03 -2.18423632E-16  1.95309312E-04  2.15113326E-10 -7.23970062E-17
 -2.04929801E-05  5.96891390E-05 -1.62655339E-16 -3.94699218E-04 -2.53406715E-04
  2.18329963E-16 -3.20150654E-04  9.02980425E-04 -1.58895517E-17 -1.02235089E-05
  1.57844353E-05  2.06448547E-15  6.02184706E-02  2.67040837E-16 -8.12086426E-05
  2.12498852E-04  3.54332643E-16  7.17283202E-04 -7.69083607E-04  4.92718338E-16
 -3.02229539E-03  1.04832951E-03 -2.67777542E-15  1.46303825E-03 -1.30501151E-02
  1.95990547E-15  1.90201720E-03  6.95113605E-04 -1.22009737E-15 -3.25400559E-04
 -1.46294579E-05 -4.06407050E-16 -2.91058708E-10  5.70735031E-04  3.83632265E-15
  2.40578754E-10 -3.32731943E-01 -1.68019788E-15 -1.46303857E-03 -1.30501153E-02
  2.17419815E-15  3.02229592E-03  1.04832977E-03 -1.07592905E-15 -7.17282715E-04
 -7.69083712E-04 -1.26998405E-16  2.42857433E-04 -1.49638193E-04 -1.20906121E-16
  8.12083178E-05  2.12498457E-04  8.27682599E-16  3.25400445E-04 -1.46290459E-05
 -8.37163974E-16 -1.90201724E-03  6.95113626E-04 -5.57214248E-16 -2.15113325E-10
 -1.61471992E-04 -1.43728299E-16 -4.02911558E-05  4.83301074E-05 -1.92469152E-16
 -2.42857517E-04 -1.49638293E-04 -4.00560658E-16 -8.54422596E-04  5.64942514E-04
  4.05045070E-17 -6.55189406E-05 -6.92540575E-06 -7.30826489E-16 -3.94004193E-12
  3.55165035E-01  1.00128790E-04 -4.65404717E-16  1.75171958E-16 -7.07137304E-05
  3.09229996E-16  1.87475061E-17 -1.02766490E-03 -2.81316443E-15  4.93032404E-15
  1.60769572E-04  1.53227926E-14 -6.87946102E-15  7.82053916E-05 -5.22106596E-16
 -1.31235796E-16  2.34370132E-06  2.31627291E-16  4.43312670E-16  4.78770260E-04
 -6.30933314E-16 -1.89518460E-14 -8.30883580E-04 -2.71909885E-16 -5.01014086E-15
 -1.72884990E-04  1.49800250E-14  2.96562655E-15  8.70416130E-03 -3.68504799E-15
 -8.87389558E-15  1.93475461E-03  3.78706317E-16  1.89123364E-16 -4.48909716E-03
 -2.19461158E-16  1.20403606E-16 -3.49131494E-02  6.26026568E-16 -9.13667150E-16
  2.62621452E-03  7.01889623E-17  5.62116867E-17  4.89763217E-03  2.01216492E-16
  4.13321447E-16  2.57508639E-04 -7.89884539E-17 -2.77007188E-16  1.70959136E-05
 -3.81609555E-16 -3.41085366E-16 -1.85510245E-05 -2.61969119E-16 -1.98963124E-16
  1.28831406E-06 -2.83176527E-16  5.92951035E-16 -3.10394556E-05  1.05657936E-17
 -1.98889099E-16  5.18769202E-05  1.15435499E-16  1.99627257E-16  2.46986933E-02
  5.22762336E-16 -1.21485017E-04  2.51100400E-05 -4.91912764E-16  2.78870428E-05
  1.73388805E-04 -1.24505282E-15 -4.73141821E-04 -2.97499492E-04  1.31115890E-15
 -6.27378847E-05 -1.07004246E-04 -7.18636128E-16  8.76528479E-05 -3.59351437E-05
 -2.53830379E-16 -2.89586431E-05 -1.00719882E-04  1.49572162E-15 -4.39212946E-04
  1.26835920E-03 -3.53081001E-16  2.82909522E-04  3.34597442E-05  2.14468752E-17
 -1.09214916E-05 -5.12146260E-04 -5.62837080E-16 -2.38264210E-03 -4.34230501E-03
  1.82419812E-15 -1.88573644E-02  1.58778106E-02 -3.36106793E-16  9.94980077E-04
 -2.92357115E-04 -6.50456427E-16 -2.68252284E-01  1.23434127E-01  6.30163694E-17
  3.82025396E-03 -2.13840942E-03  2.35857784E-17  1.54598932E-03 -5.20628304E-04
 -8.45319651E-16 -1.02235395E-05 -6.55189825E-05 -3.81662236E-16 -2.62746454E-05
  4.34104410E-06 -2.81018127E-16  4.77395500E-06 -2.11925842E-05 -2.38308195E-16
 -2.20659037E-07  1.38729883E-05 -8.93087441E-18 -1.66929934E-05  4.42771396E-06
 -4.32498095E-16 -2.04930806E-05  4.02911768E-05 -9.59300931E-16  2.83040324E-01
 -1.92111971E-16 -6.49486057E-05  7.88652974E-05  1.93704899E-16  6.32080011E-05
  6.90387522E-05  9.10120151E-16 -3.62166146E-04 -6.36390498E-05 -6.34533993E-16
 -1.18536077E-04 -1.69828795E-04  3.53445020E-16  1.06719598E-04  2.77780724E-05
  4.62091903E-16 -2.84008830E-05 -9.82525193E-05 -7.89043485E-16 -1.91091238E-04
  7.81255503E-04  3.74460066E-16  3.54685269E-04  1.67197750E-04 -3.58642130E-16
 -9.92875901E-04 -4.74206136E-04  2.25314706E-16 -3.06864623E-03 -1.83757984E-03
 -1.10367977E-15 -1.51031008E-02  1.22658054E-02  3.34637025E-16  5.08459746E-04
  8.38790672E-04  1.77245991E-16  1.22468811E-01 -1.32869703E-01 -4.32214936E-16
  2.98382476E-02 -1.09263269E-02  1.03401104E-16 -1.88876659E-03 -5.51095784E-03
  5.86014552E-16  1.57843477E-05 -6.92553039E-06  3.40876138E-16 -4.34104410E-06
  7.31984088E-06 -4.83078461E-17  7.18349543E-06  4.12124044E-06 -3.61346470E-16
 -9.43575279E-06  1.43039790E-06  1.98308131E-16  4.42771396E-06 -1.70040534E-06
  4.31243657E-16 -5.96891108E-05  4.83301862E-05  5.03710423E-16 -1.32646271E-01
  1.37245006E-01  2.34370132E-06 -2.23113204E-16  4.31792913E-16  7.82053916E-05
  5.18868980E-16 -1.33431352E-16  1.60769572E-04 -1.53147555E-14 -6.88330846E-15
 -1.02766490E-03  2.82339818E-15  4.93744355E-15 -7.07137304E-05 -3.11435109E-16
  2.40390932E-17  1.00128790E-04  4.74509744E-16  1.88156451E-16 -8.30883580E-04
  3.44108077E-16 -4.97001782E-15  4.78770260E-04  7.10783812E-16 -1.89869948E-14
  8.70416130E-03  3.81090162E-15 -8.81071040E-15 -1.72884990E-04 -1.49449116E-14
  2.94839723E-15  4.89763217E-03 -1.62529910E-16  5.00953721E-16  3.57934139E-04
  2.42056469E-16 -4.06439383E-16  2.62621452E-03 -1.32963098E-16 -9.70337727E-17
 -3.49131494E-02  1.28673545E-15  2.14286606E-16  1.93475461E-03 -8.35569872E-16
  2.61550533E-16  5.18769202E-05 -1.16239065E-16  1.99490375E-16 -3.10394556E-05
 -8.93697442E-18 -1.98408053E-16  1.28831406E-06  2.84335013E-16  5.97149524E-16
 -1.85510245E-05  2.63680596E-16 -2.03238199E-16  1.70959136E-05  3.83512462E-16
 -3.41476326E-16  2.57508639E-04  7.91540293E-17 -2.76733459E-16 -2.81339363E-03
 -1.25728720E-16 -1.74830613E-16  2.46986933E-02  2.60358708E-16 -2.89586431E-05
  1.00719882E-04  7.27224864E-16  8.76528479E-05  3.59351437E-05 -1.30068456E-15
 -6.27378847E-05  1.07004246E-04  1.25630196E-15 -4.73141821E-04  2.97499492E-04
  5.01539225E-16  2.78870428E-05 -1.73388805E-04 -5.15825828E-16 -1.21485017E-04
 -2.51100400E-05  3.74528803E-16  2.82909522E-04 -3.34597442E-05 -1.46308538E-15
 -4.39212946E-04 -1.26835920E-03  6.06970292E-16 -2.38264210E-03  4.34230501E-03
  1.03530150E-17 -1.09214916E-05  5.12146260E-04 -2.09092830E-18  1.54598932E-03
  5.20628304E-04  4.45654066E-16  6.63814212E-05  1.74759642E-04  6.59716380E-18
  3.82025396E-03  2.13840942E-03  1.98697233E-15 -2.68252284E-01 -1.23434127E-01
 -1.70738165E-15 -1.88573644E-02 -1.58778106E-02  4.35085105E-16 -2.04930806E-05
 -4.02911768E-05  1.01122746E-17 -1.66929934E-05 -4.42771396E-06  2.41193813E-16
 -2.20659037E-07 -1.38729883E-05  2.84817627E-16  4.77395500E-06  2.11925842E-05
  3.82835982E-16 -2.62746454E-05 -4.34104410E-06  8.48198900E-16 -1.02235395E-05
  6.55189825E-05  1.29774008E-16  8.31501054E-04 -3.79558646E-04 -7.95621395E-16
  2.83040324E-01  4.71055828E-16  2.84008830E-05 -9.82525193E-05  3.64239257E-16
 -1.06719598E-04  2.77780724E-05 -6.21042813E-16  1.18536077E-04 -1.69828795E-04
  9.23277764E-16  3.62166146E-04 -6.36390498E-05  2.04203176E-16 -6.32080011E-05
  6.90387522E-05 -1.83204810E-16  6.49486057E-05  7.88652974E-05  3.95901191E-16
 -3.54685269E-04  1.67197750E-04 -7.71040309E-16  1.91091238E-04  7.81255503E-04
  2.50806626E-16  3.06864623E-03 -1.83757984E-03 -3.25260338E-16  9.92875901E-04
 -4.74206136E-04  1.35992414E-16  1.88876659E-03 -5.51095784E-03  4.43224838E-16
 -1.55030180E-03 -6.92766139E-04 -3.18548069E-16 -2.98382476E-02 -1.09263269E-02
  1.00062317E-15 -1.22468811E-01 -1.32869703E-01 -1.06695553E-15  1.51031008E-02
  1.22658054E-02  4.34399219E-16  5.96891108E-05  4.83301862E-05  1.99685152E-16
 -4.42771396E-06 -1.70040534E-06 -3.58778574E-16  9.43575279E-06  1.43039790E-06
 -4.69926286E-17 -7.18349543E-06  4.12124044E-06  3.42113507E-16  4.34104410E-06
  7.31984088E-06  5.87922147E-16 -1.57843477E-05 -6.92553039E-06 -1.72715161E-16
  3.79558646E-04  1.11694624E-03 -6.98647659E-16  1.32646271E-01  1.37245006E-01
 -2.81078953E-05  3.02942873E-16 -3.32162620E-16  2.50992475E-05  5.11380108E-16
 -1.40657178E-16 -1.97930969E-04  4.79056038E-15 -5.78853971E-15 -1.58202800E-04
 -7.60904263E-15 -5.02729432E-15  1.53059904E-04 -5.87659260E-16  4.38078218E-16
  1.03324863E-05 -4.69892730E-16  2.00985064E-18  1.91943840E-04 -2.18742494E-17
  7.40212213E-15 -2.94910983E-03 -3.34713332E-16  1.23593991E-14  3.07569648E-03
 -8.47104071E-15 -1.64283103E-14  4.64849936E-03  3.23254475E-15 -1.38538721E-14
 -1.56350220E-05  1.19946747E-15  1.73439668E-16 -1.33786827E-03  4.81160058E-16
 -1.00020870E-15  7.64382590E-03 -4.35853733E-16 -1.41062530E-16  2.51862249E-03
  1.28242121E-16  4.86420533E-16 -3.39429047E-02  3.48311579E-16 -6.31417877E-15
  3.59179703E-04  1.54104337E-16 -1.35646361E-16  1.28831406E-06 -2.41499665E-16
  3.59576490E-16  2.63313962E-05  1.28817485E-16  2.75145667E-16  1.27889443E-05
  1.92529379E-16  1.61005116E-16 -1.85510245E-05  2.81757530E-16  4.71494280E-17
  2.43288604E-04 -9.61193865E-17  1.92178151E-16  3.57934139E-04 -4.37882576E-16
  4.29828566E-16 -4.48909716E-03  3.34890709E-16  3.38877705E-16  2.38695166E-02
 -5.95015630E-16 -2.30279298E-05 -6.66853641E-05  3.83748504E-16 -6.19078140E-05
  6.26772428E-05 -2.81681632E-16  2.74498317E-04 -8.34153550E-05 -1.22786431E-15
  1.38163715E-04  4.97430735E-04 -3.40836733E-16 -6.52366840E-05 -1.84778100E-05
  5.59524839E-16  4.96350900E-05  1.10785612E-05  2.59781159E-16  4.44234929E-04
 -1.49747042E-03  1.30920912E-15  1.50721014E-03 -1.52584470E-03  7.80837207E-18
  3.57214508E-03 -2.85881623E-02 -3.48913648E-16 -4.78596992E-03 -9.46127835E-04
  1.54371606E-16 -9.83794728E-04 -1.69349538E-04 -4.83903810E-16  2.23898477E-04
 -1.72516392E-05 -1.32724059E-16 -4.96682236E-03  1.61421706E-03  1.42675200E-16
  4.78312620E-03  2.87808978E-02 -1.07602345E-16 -5.97379376E-02 -1.58699479E-03
 -4.32957914E-16 -3.94699184E-04 -2.42857433E-04 -2.85457931E-16 -2.20659037E-07
  9.43575279E-06 -1.31831485E-16  1.63429471E-05  2.39043449E-05  1.96090105E-16
 -2.37023956E-05  1.00346593E-05  2.61128231E-16  4.77395500E-06  7.18349543E-06
 -2.26098670E-16 -3.20150662E-04  8.54422586E-04 -2.42217655E-16  6.63814212E-05
  1.55030180E-03  1.89451948E-16  9.94980077E-04 -5.08459746E-04  1.05340401E-15
  5.92880797E-02 -1.44784899E-15 -1.20528510E-04  4.13874386E-05  1.20600324E-15
  5.22657023E-05  1.30055010E-04 -1.22273210E-15 -4.42845273E-05  1.75587352E-04
 -1.77980000E-15 -4.42156085E-04  2.44600005E-04 -1.21600905E-15  8.55801965E-05
 -1.30418411E-04  9.96105648E-16 -4.47016529E-05 -1.12180955E-04  8.47207306E-16
  7.32491511E-04 -7.54151230E-04  2.52958313E-16  1.97448855E-03  6.81497573E-04
  8.35294175E-16  1.63265096E-03 -1.31199089E-02 -1.88768511E-15 -2.90752944E-03
  9.76451053E-04  3.77558661E-16 -2.24929266E-04  6.62154361E-04 -1.00721841E-15
  1.72516392E-05 -1.11652481E-04 -4.26393228E-16  3.26352729E-03  6.85397408E-04
 -8.93852810E-16 -2.64650620E-03 -1.13564697E-02 -4.23620986E-15 -2.09714794E-03
 -3.37122241E-01 -8.83282026E-16 -2.53406757E-04 -1.49638193E-04 -6.00092398E-16
 -1.38729883E-05  1.43039790E-06 -2.79975025E-16  2.39043449E-05 -1.07281271E-05
 -1.71955604E-16 -1.00346593E-05  3.06506682E-05  1.95069268E-16 -2.11925842E-05
  4.12124044E-06 -2.24091844E-16 -9.02980334E-04  5.64942540E-04 -4.26253358E-16
 -1.74759642E-04 -6.92766139E-04  1.10827136E-16  2.92357115E-04  8.38790672E-04
  8.98517684E-15  1.82951309E-03  3.58523089E-01
 
